# Supplementary material for: Novel Molecular Determinants of Response or Resistance to Immune Checkpoint Inhibitor Therapies in Melanoma
Source: Front Immunol. 2022 Jan 11;12:798474. doi: 10.3389/fimmu.2021.798474 (PMC8787219; doi:10.3389/fimmu.2021.798474)
Supplement: Supplementary file 2 [file DataSheet_2.xlsx]

## Sheet: Table S1
Table S1 Clinical characteristics of 631 melanoma samples in the integrated cohort
Sample ID	Study DOI	Age	Sex	Stage	OS (months) *	OS status	PFS (months) **	PFS status	Response ***	Therapy target	Therapy drug	Sequencing platform
Patient1	10.1038/s41591-019-0654-5	NA	Female	M1c	9.43333	Dead	3.1	Progressive	PD	CTLA-4 plus PD-1/PD-L1	Ipilimumab+Pembrolizumab	HiSeq(Illumina)
Patient10	10.1038/s41591-019-0654-5	NA	Female	M1c	37.9667	Dead	5.63333	Progressive	CR/PR	CTLA-4 plus PD-1/PD-L1	Ipilimumab+Pembrolizumab	HiSeq(Illumina)
Patient100	10.1038/s41591-019-0654-5	NA	Female	M1c	31.2667	Dead	30.7333	No	CR/PR	CTLA-4 plus PD-1/PD-L1	Ipilimumab+Nivolumab	HiSeq(Illumina)
Patient104	10.1038/s41591-019-0654-5	NA	Female	M1c	26.3	Alive	26.3	No	CR/PR	PD-1/PD-L1	Pembrolizumab	HiSeq(Illumina)
Patient105	10.1038/s41591-019-0654-5	NA	Female	M1c	17.3667	Dead	12.6	No	MR	PD-1/PD-L1	Pembrolizumab	HiSeq(Illumina)
Patient106	10.1038/s41591-019-0654-5	NA	Female	M1c	26	Alive	26	No	CR/PR	PD-1/PD-L1	Pembrolizumab	HiSeq(Illumina)
Patient11	10.1038/s41591-019-0654-5	NA	Female	M1c	5.33333	Dead	2.83333	Progressive	PD	CTLA-4 plus PD-1/PD-L1	Ipilimumab+Pembrolizumab	HiSeq(Illumina)
Patient110	10.1038/s41591-019-0654-5	NA	Female	M1c	16.8667	Alive	3.13333	Progressive	PD	PD-1/PD-L1	Pembrolizumab	HiSeq(Illumina)
Patient112	10.1038/s41591-019-0654-5	NA	Female	M1c	17.3667	Dead	3.03333	Progressive	PD	PD-1/PD-L1	Nivolumab	HiSeq(Illumina)
Patient116	10.1038/s41591-019-0654-5	NA	Female	M1c	3.93333	Dead	2.13333	Progressive	PD	PD-1/PD-L1	Nivolumab	HiSeq(Illumina)
Patient117	10.1038/s41591-019-0654-5	NA	Female	M1c	9.83333	Dead	3.33333	Progressive	PD	CTLA-4 plus PD-1/PD-L1	Ipilimumab+Pembrolizumab	HiSeq(Illumina)
Patient118	10.1038/s41591-019-0654-5	NA	Female	M1c	43.8667	Alive	43.8667	No	CR/PR	CTLA-4 plus PD-1/PD-L1	Ipilimumab+Pembrolizumab	HiSeq(Illumina)
Patient119	10.1038/s41591-019-0654-5	NA	Female	M1c	8.66667	Dead	2.46667	Progressive	PD	CTLA-4 plus PD-1/PD-L1	Ipilimumab+Pembrolizumab	HiSeq(Illumina)
Patient120	10.1038/s41591-019-0654-5	NA	Female	M1c	43.7	Alive	43.7	No	CR/PR	CTLA-4 plus PD-1/PD-L1	Ipilimumab+Pembrolizumab	HiSeq(Illumina)
Patient121	10.1038/s41591-019-0654-5	NA	Female	M1c	43.5333	Alive	40.9333	Progressive	CR/PR	CTLA-4 plus PD-1/PD-L1	Ipilimumab+Pembrolizumab	HiSeq(Illumina)
Patient130	10.1038/s41591-019-0654-5	NA	Female	M1c	6.4	Dead	4.13333	Progressive	PD	PD-1/PD-L1	Nivolumab	HiSeq(Illumina)
Patient137	10.1038/s41591-019-0654-5	NA	Female	M1c	25.7333	Alive	25.7333	No	CR/PR	PD-1/PD-L1	Pembrolizumab	HiSeq(Illumina)
Patient14	10.1038/s41591-019-0654-5	NA	Female	M1b	6.2	Dead	2.53333	Progressive	PD	PD-1/PD-L1	Pembrolizumab	HiSeq(Illumina)
Patient141	10.1038/s41591-019-0654-5	NA	Female	M1c	29.1667	Alive	29.1667	No	CR/PR	PD-1/PD-L1	Nivolumab	HiSeq(Illumina)
Patient142	10.1038/s41591-019-0654-5	NA	Female	M1a	33.2	Alive	33.2	No	SD	PD-1/PD-L1	Pembrolizumab	HiSeq(Illumina)
Patient146	10.1038/s41591-019-0654-5	NA	Female	M1c	20.4	Alive	20.4	No	CR/PR	PD-1/PD-L1	Pembrolizumab	HiSeq(Illumina)
Patient148	10.1038/s41591-019-0654-5	NA	Female	M1a	26.4	Alive	26.4	No	CR/PR	PD-1/PD-L1	Pembrolizumab	HiSeq(Illumina)
Patient15	10.1038/s41591-019-0654-5	NA	Female	M1c	4.96667	Dead	3.5	Progressive	CR/PR	CTLA-4 plus PD-1/PD-L1	Ipilimumab+Pembrolizumab	HiSeq(Illumina)
Patient154	10.1038/s41591-019-0654-5	NA	Female	M0	21.1667	Alive	8.36667	Progressive	SD	PD-1/PD-L1	Pembrolizumab	HiSeq(Illumina)
Patient159	10.1038/s41591-019-0654-5	NA	Female	M1c	9.6	Alive	7.2	Progressive	SD	CTLA-4 plus PD-1/PD-L1	Ipilimumab+Pembrolizumab	HiSeq(Illumina)
Patient166	10.1038/s41591-019-0654-5	NA	Female	M1c	6.83333	Dead	6.83333	No	CR/PR	PD-1/PD-L1	Nivolumab	HiSeq(Illumina)
Patient167	10.1038/s41591-019-0654-5	NA	Female	M1c	9.4	Dead	1.9	Progressive	PD	PD-1/PD-L1	Nivolumab	HiSeq(Illumina)
Patient173	10.1038/s41591-019-0654-5	NA	Female	M1c	1.4	Dead	0.533333	Progressive	PD	PD-1/PD-L1	Pembrolizumab	HiSeq(Illumina)
Patient179	10.1038/s41591-019-0654-5	NA	Female	M1b	21.7667	Alive	11.2	Progressive	CR/PR	PD-1/PD-L1	Pembrolizumab	HiSeq(Illumina)
Patient181	10.1038/s41591-019-0654-5	NA	Female	M1c	15.8667	Alive	15.8667	No	CR/PR	PD-1/PD-L1	Nivolumab	HiSeq(Illumina)
Patient182	10.1038/s41591-019-0654-5	NA	Female	M1c	24.9333	Dead	2.8	Progressive	PD	PD-1/PD-L1	Nivolumab	HiSeq(Illumina)
Patient187	10.1038/s41591-019-0654-5	NA	Female	M1a	20.5667	Alive	20.5667	No	CR/PR	CTLA-4 plus PD-1/PD-L1	Ipilimumab+Pembrolizumab	HiSeq(Illumina)
Patient189	10.1038/s41591-019-0654-5	NA	Female	M1c	23.9333	Alive	13.5333	Progressive	CR/PR	PD-1/PD-L1	Pembrolizumab	HiSeq(Illumina)
Patient192	10.1038/s41591-019-0654-5	NA	Female	M1c	9.66667	Alive	8.3	Progressive	CR/PR	CTLA-4 plus PD-1/PD-L1	Ipilimumab+Pembrolizumab	HiSeq(Illumina)
Patient193	10.1038/s41591-019-0654-5	NA	Female	M0	21.9667	Alive	15.8667	Progressive	SD	PD-1/PD-L1	Pembrolizumab	HiSeq(Illumina)
Patient197	10.1038/s41591-019-0654-5	NA	Female	M1c	32	Alive	2.96667	Progressive	CR/PR	PD-1/PD-L1	Nivolumab	HiSeq(Illumina)
Patient20	10.1038/s41591-019-0654-5	NA	Female	M1c	8.06667	Dead	2.8	Progressive	PD	CTLA-4 plus PD-1/PD-L1	Ipilimumab+Nivolumab	HiSeq(Illumina)
Patient205	10.1038/s41591-019-0654-5	NA	Female	M1c	13.0667	Dead	6.33333	Progressive	PD	PD-1/PD-L1	Pembrolizumab	HiSeq(Illumina)
Patient21	10.1038/s41591-019-0654-5	NA	Female	M1c	30.2	Alive	30.2	No	CR/PR	CTLA-4 plus PD-1/PD-L1	Ipilimumab+Pembrolizumab	HiSeq(Illumina)
Patient30	10.1038/s41591-019-0654-5	NA	Female	M1c	7.1	Dead	4.43333	Progressive	SD	CTLA-4 plus PD-1/PD-L1	Ipilimumab+Pembrolizumab	HiSeq(Illumina)
Patient32	10.1038/s41591-019-0654-5	NA	Female	M1c	1.76667	Dead	1.63333	Progressive	PD	CTLA-4 plus PD-1/PD-L1	Ipilimumab+Pembrolizumab	HiSeq(Illumina)
Patient33	10.1038/s41591-019-0654-5	NA	Female	M1c	55.9667	Alive	55.9667	No	CR/PR	CTLA-4 plus PD-1/PD-L1	Ipilimumab+Pembrolizumab	HiSeq(Illumina)
Patient40	10.1038/s41591-019-0654-5	NA	Female	M1c	15.6	Dead	2.1	Progressive	PD	PD-1/PD-L1	Nivolumab	HiSeq(Illumina)
Patient47	10.1038/s41591-019-0654-5	NA	Female	M1c	31.2333	Alive	2.46667	Progressive	PD	PD-1/PD-L1	Nivolumab	HiSeq(Illumina)
Patient48	10.1038/s41591-019-0654-5	NA	Female	M1c	1.76667	Dead	1.66667	Progressive	PD	PD-1/PD-L1	Pembrolizumab	HiSeq(Illumina)
Patient49	10.1038/s41591-019-0654-5	NA	Female	M1c	54.5	Alive	9.33333	Progressive	CR/PR	CTLA-4 plus PD-1/PD-L1	Ipilimumab+Nivolumab	HiSeq(Illumina)
Patient50	10.1038/s41591-019-0654-5	NA	Female	M1c	5.83333	Dead	3.5	Progressive	MR	CTLA-4 plus PD-1/PD-L1	Ipilimumab+Pembrolizumab	HiSeq(Illumina)
Patient6	10.1038/s41591-019-0654-5	NA	Female	M1b	22.9	Dead	4.13333	Progressive	SD	CTLA-4 plus PD-1/PD-L1	Ipilimumab+Pembrolizumab	HiSeq(Illumina)
Patient61	10.1038/s41591-019-0654-5	NA	Female	M1c	32.9	Alive	32.9	No	SD	CTLA-4 plus PD-1/PD-L1	Ipilimumab+Nivolumab	HiSeq(Illumina)
Patient62	10.1038/s41591-019-0654-5	NA	Female	M1c	33.3667	Alive	33.3667	No	CR/PR	CTLA-4 plus PD-1/PD-L1	Ipilimumab+Nivolumab	HiSeq(Illumina)
Patient63	10.1038/s41591-019-0654-5	NA	Female	M1c	5.93333	Dead	2.96667	Progressive	PD	CTLA-4 plus PD-1/PD-L1	Ipilimumab+Nivolumab	HiSeq(Illumina)
Patient67	10.1038/s41591-019-0654-5	NA	Female	M1c	4.53333	Dead	3.13333	Progressive	PD	PD-1/PD-L1	Nivolumab	HiSeq(Illumina)
Patient77	10.1038/s41591-019-0654-5	NA	Female	M1c	14.8	Dead	3.16667	Progressive	PD	PD-1/PD-L1	Pembrolizumab	HiSeq(Illumina)
Patient78	10.1038/s41591-019-0654-5	NA	Female	M1b	11.8667	Dead	2.86667	Progressive	PD	PD-1/PD-L1	Pembrolizumab	HiSeq(Illumina)
Patient79	10.1038/s41591-019-0654-5	NA	Female	M1c	28.3	Alive	2.8	Progressive	PD	PD-1/PD-L1	Pembrolizumab	HiSeq(Illumina)
Patient84	10.1038/s41591-019-0654-5	NA	Female	M1c	5.46667	Dead	2.76667	Progressive	PD	CTLA-4 plus PD-1/PD-L1	Ipilimumab+Pembrolizumab	HiSeq(Illumina)
Patient87	10.1038/s41591-019-0654-5	NA	Female	M1c	42.1	Alive	38.0667	Progressive	CR/PR	CTLA-4 plus PD-1/PD-L1	Ipilimumab+Pembrolizumab	HiSeq(Illumina)
Patient9	10.1038/s41591-019-0654-5	NA	Female	M0	32.1	Alive	0.7	Progressive	PD	PD-1/PD-L1	Nivolumab	HiSeq(Illumina)
Patient94	10.1038/s41591-019-0654-5	NA	Female	M1c	1.33333	Dead	1.33333	Progressive	PD	CTLA-4 plus PD-1/PD-L1	Ipilimumab+Pembrolizumab	HiSeq(Illumina)
Patient98	10.1038/s41591-019-0654-5	NA	Female	M1b	22.7667	Dead	2.43333	Progressive	PD	PD-1/PD-L1	Nivolumab	HiSeq(Illumina)
pt0346	10.1056/NEJMoa1406498	43	Female	M1b	35.3	Dead	NA	NA	CR/PR	CTLA-4	Ipilimumab/Tremelimumab	HiSeq 2000(Illumina)
pt04885	10.1056/NEJMoa1406498	49	Female	M0	25.5667	Alive	NA	NA	CR/PR	CTLA-4	Ipilimumab/Tremelimumab	HiSeq 2000(Illumina)
pt06670	10.1056/NEJMoa1406498	79	Female	M0	45.0333	Dead	NA	NA	CR/PR	CTLA-4	Ipilimumab/Tremelimumab	HiSeq 2000(Illumina)
Pt1	10.1016/j.cell.2016.02.065	66	Female	M1b	20.2333	Dead	NA	NA	PD	PD-1/PD-L1	Pembrolizumab/Nivolumab	HiSeq 2000(Illumina)
pt100	10.1126/science.aad0095	61	Female	M1c	3.33333	Dead	2.53333	Progressive	PD	CTLA-4	Ipilimumab	HiSeq 2500(Illumina)
pt108	10.1126/science.aad0095	45	Female	M1c	7.9	Dead	7.9	No	SD	CTLA-4	Ipilimumab	HiSeq 2500(Illumina)
pt110	10.1126/science.aad0095	43	Female	M1b	8.33333	Dead	4.56667	Progressive	PD	CTLA-4	Ipilimumab	HiSeq 2500(Illumina)
pt117	10.1126/science.aad0095	43	Female	M1c	10.4333	Dead	4	Progressive	PD	CTLA-4	Ipilimumab	HiSeq 2500(Illumina)
pt120	10.1126/science.aad0095	50	Female	M1c	28.4333	Dead	18.1333	Progressive	SD	CTLA-4	Ipilimumab	HiSeq 2500(Illumina)
pt123	10.1126/science.aad0095	25	Female	M1c	11.0667	Dead	2.8	Progressive	PD	CTLA-4	Ipilimumab	HiSeq 2500(Illumina)
Pt13	10.1016/j.cell.2016.02.065	53	Female	M1c	30.5667	Alive	NA	NA	CR/PR	PD-1/PD-L1	Pembrolizumab/Nivolumab	HiSeq 2000(Illumina)
pt131	10.1126/science.aad0095	29	Female	M1c	2.7	Dead	2.43333	Progressive	PD	CTLA-4	Ipilimumab	HiSeq 2500(Illumina)
pt132	10.1126/science.aad0095	39	Female	M1c	49.2667	Dead	19.3667	Progressive	SD	CTLA-4	Ipilimumab	HiSeq 2500(Illumina)
pt134	10.1126/science.aad0095	48	Female	M1c	5.43333	Dead	2.8	Progressive	PD	CTLA-4	Ipilimumab	HiSeq 2500(Illumina)
pt138	10.1126/science.aad0095	35	Female	M1c	2.8	Dead	1.6	Progressive	PD	CTLA-4	Ipilimumab	HiSeq 2500(Illumina)
Pt14	10.1016/j.cell.2016.02.065	27	Female	M1c	1.8	Alive	NA	NA	PD	PD-1/PD-L1	Pembrolizumab/Nivolumab	HiSeq 2000(Illumina)
pt141	10.1126/science.aad0095	69	Female	M1c	2.86667	Dead	1.76667	Progressive	SD	CTLA-4	Ipilimumab	HiSeq 2500(Illumina)
pt143	10.1126/science.aad0095	68	Female	M1b	27.0333	Dead	2.8	Progressive	PD	CTLA-4	Ipilimumab	HiSeq 2500(Illumina)
pt145	10.1126/science.aad0095	55	Female	M1c	7.03333	Dead	2.6	Progressive	PD	CTLA-4	Ipilimumab	HiSeq 2500(Illumina)
pt147	10.1126/science.aad0095	50	Female	M1c	3.83333	Dead	3.16667	Progressive	PD	CTLA-4	Ipilimumab	HiSeq 2500(Illumina)
pt1509	10.1056/NEJMoa1406498	54	Female	M1c	54.7667	Alive	NA	NA	CR/PR	CTLA-4	Ipilimumab/Tremelimumab	HiSeq 2000(Illumina)
pt154	10.1126/science.aad0095	57	Female	M1a	22.9333	Alive	4.46667	Progressive	CR/PR	CTLA-4	Ipilimumab	HiSeq 2500(Illumina)
pt155	10.1126/science.aad0095	67	Female	M1a	3	Dead	3	Progressive	SD	CTLA-4	Ipilimumab	HiSeq 2500(Illumina)
pt156	10.1126/science.aad0095	55	Female	M0	26.6	Alive	3.73333	Progressive	PD	CTLA-4	Ipilimumab	HiSeq 2500(Illumina)
pt159	10.1126/science.aad0095	74	Female	M1b	32.3667	Alive	21.9333	No	CR/PR	CTLA-4	Ipilimumab	HiSeq 2500(Illumina)
pt15C	10.1126/scitranslmed.aah3560	43	Female	NA	15.5333	Dead	NA	NA	PD	PD-1/PD-L1	Pembrolizumab	HiSeq 2000/2500(Illumina)
pt1650	10.1056/NEJMoa1406498	71	Female	M1c	32.8667	Dead	NA	NA	CR/PR	CTLA-4	Ipilimumab/Tremelimumab	HiSeq 2000(Illumina)
pt166	10.1126/science.aad0095	52	Female	M1c	1.8	Dead	1.36667	Progressive	PD	CTLA-4	Ipilimumab	HiSeq 2500(Illumina)
pt167	10.1126/science.aad0095	47	Female	M1c	2.33333	Dead	0.766667	Progressive	PD	CTLA-4	Ipilimumab	HiSeq 2500(Illumina)
pt172	10.1126/science.aad0095	75	Female	M1b	1.23333	Dead	1.23333	Progressive	PD	CTLA-4	Ipilimumab	HiSeq 2500(Illumina)
pt173	10.1126/science.aad0095	57	Female	M1c	9.03333	Dead	2.06667	Progressive	PD	CTLA-4	Ipilimumab	HiSeq 2500(Illumina)
pt175	10.1126/science.aad0095	36	Female	M1b	5.33333	Dead	1.2	Progressive	PD	CTLA-4	Ipilimumab	HiSeq 2500(Illumina)
pt180	10.1126/science.aad0095	71	Female	M1c	6.43333	Dead	2.6	Progressive	PD	CTLA-4	Ipilimumab	HiSeq 2500(Illumina)
pt183	10.1126/science.aad0095	59	Female	M0	21.7333	Dead	3.3	Progressive	PD	CTLA-4	Ipilimumab	HiSeq 2500(Illumina)
pt189	10.1126/science.aad0095	44	Female	M0	21.7667	Alive	19.9333	Progressive	SD	CTLA-4	Ipilimumab	HiSeq 2500(Illumina)
pt18A	10.1126/scitranslmed.aah3560	66	Female	NA	17.9667	Dead	NA	NA	PD	CTLA-4 plus PD-1/PD-L1	Ipilimumab+Pembrolizumab	HiSeq 2000/2500(Illumina)
pt18C	10.1126/scitranslmed.aah3560	66	Female	NA	17.9667	Dead	NA	NA	PD	CTLA-4 plus PD-1/PD-L1	Ipilimumab+Pembrolizumab	HiSeq 2000/2500(Illumina)
pt197	10.1126/science.aad0095	71	Female	M1c	1.26667	Dead	1.26667	Progressive	PD	CTLA-4	Ipilimumab	HiSeq 2500(Illumina)
pt1D	10.1126/scitranslmed.aah3560	48	Female	NA	18.0667	Dead	NA	NA	PD	CTLA-4 plus PD-1/PD-L1	Ipilimumab+Pembrolizumab	HiSeq 2000/2500(Illumina)
Pt20	10.1016/j.cell.2016.02.065	63	Female	M1c	11.2333	Dead	NA	NA	PD	PD-1/PD-L1	Pembrolizumab/Nivolumab	HiSeq 2000(Illumina)
pt200	10.1126/science.aad0095	54	Female	M1a	20.9333	Dead	2.53333	Progressive	PD	CTLA-4	Ipilimumab	HiSeq 2500(Illumina)
pt201	10.1126/science.aad0095	54	Female	M1c	3.46667	Dead	2.5	Progressive	PD	CTLA-4	Ipilimumab	HiSeq 2500(Illumina)
pt205	10.1126/science.aad0095	60	Female	M1c	32.9667	Alive	22.1667	No	SD	CTLA-4	Ipilimumab	HiSeq 2500(Illumina)
pt2051	10.1056/NEJMoa1406498	61	Female	M1c	9.73333	Dead	NA	NA	PD	CTLA-4	Ipilimumab/Tremelimumab	HiSeq 2000(Illumina)
pt2056	10.1056/NEJMoa1406498	39	Female	M1b	47.4667	Alive	NA	NA	CR/PR	CTLA-4	Ipilimumab/Tremelimumab	HiSeq 2000(Illumina)
pt2057	10.1056/NEJMoa1406498	36	Female	M1c	40.1667	Alive	NA	NA	CR/PR	CTLA-4	Ipilimumab/Tremelimumab	HiSeq 2000(Illumina)
pt208	10.1126/science.aad0095	57	Female	M1c	4.66667	Dead	2.56667	Progressive	PD	CTLA-4	Ipilimumab	HiSeq 2500(Illumina)
pt22A	10.1126/scitranslmed.aah3560	50	Female	NA	20.7667	Alive	NA	NA	CR/PR	CTLA-4	Ipilimumab	HiSeq 2000/2500(Illumina)
pt22B	10.1126/scitranslmed.aah3560	50	Female	NA	20.7667	Alive	NA	NA	CR/PR	CTLA-4	Ipilimumab	HiSeq 2000/2500(Illumina)
pt25A	10.1126/scitranslmed.aah3560	46	Female	NA	29.8	Dead	NA	NA	PD	CTLA-4 plus PD-1/PD-L1	Ipilimumab+Pembrolizumab	HiSeq 2000/2500(Illumina)
pt25C	10.1126/scitranslmed.aah3560	46	Female	NA	29.8	Dead	NA	NA	PD	CTLA-4 plus PD-1/PD-L1	Ipilimumab+Pembrolizumab	HiSeq 2000/2500(Illumina)
pt26C	10.1126/scitranslmed.aah3560	60	Female	NA	41.8667	Dead	NA	NA	PD	CTLA-4 plus PD-1/PD-L1	Ipilimumab+Pembrolizumab	HiSeq 2000/2500(Illumina)
pt26E	10.1126/scitranslmed.aah3560	60	Female	NA	41.8667	Dead	NA	NA	PD	CTLA-4 plus PD-1/PD-L1	Ipilimumab+Pembrolizumab	HiSeq 2000/2500(Illumina)
Pt30	10.1016/j.cell.2016.02.065	80	Female	M1c	3.33333	Dead	NA	NA	PD	PD-1/PD-L1	Pembrolizumab/Nivolumab	HiSeq 2000(Illumina)
pt3156	10.1056/NEJMoa1406498	68	Female	M1b	13.4	Dead	NA	NA	PD	CTLA-4	Ipilimumab/Tremelimumab	HiSeq 2000(Illumina)
pt31A	10.1126/scitranslmed.aah3560	71	Female	NA	59.6667	Alive	NA	NA	PD	CTLA-4	Ipilimumab	HiSeq 2000/2500(Illumina)
pt32A	10.1126/scitranslmed.aah3560	84	Female	NA	30.9	Alive	NA	NA	PD	CTLA-4 plus PD-1/PD-L1	Ipilimumab+Pembrolizumab	HiSeq 2000/2500(Illumina)
Pt33	10.1016/j.cell.2016.02.065	80	Female	M1a	72.5667	Alive	NA	NA	CR/PR	PD-1/PD-L1	Pembrolizumab/Nivolumab	HiSeq 2000(Illumina)
pt33A	10.1126/scitranslmed.aah3560	61	Female	NA	11.9667	Dead	NA	NA	PD	CTLA-4 plus PD-1/PD-L1	Ipilimumab+Pembrolizumab	HiSeq 2000/2500(Illumina)
pt33C	10.1126/scitranslmed.aah3560	61	Female	NA	11.9667	Dead	NA	NA	PD	CTLA-4 plus PD-1/PD-L1	Ipilimumab+Pembrolizumab	HiSeq 2000/2500(Illumina)
Pt35	10.1016/j.cell.2016.02.065	65	Female	M1c	14.2333	Alive	NA	NA	CR/PR	PD-1/PD-L1	Pembrolizumab/Nivolumab	HiSeq 2000(Illumina)
Pt36	10.1016/j.cell.2016.02.065	61	Female	M1a	27.9	Dead	NA	NA	PD	PD-1/PD-L1	Pembrolizumab/Nivolumab	HiSeq 2000(Illumina)
Pt37	10.1016/j.cell.2016.02.065	70	Female	M1c	12.1333	Alive	NA	NA	CR/PR	PD-1/PD-L1	Pembrolizumab/Nivolumab	HiSeq 2000(Illumina)
Pt38	10.1016/j.cell.2016.02.065	57	Female	M1c	14.9333	Alive	NA	NA	CR/PR	PD-1/PD-L1	Pembrolizumab/Nivolumab	HiSeq 2000(Illumina)
pt3C	10.1126/scitranslmed.aah3560	60	Female	NA	14.9	Dead	NA	NA	PD	CTLA-4 plus PD-1/PD-L1	Ipilimumab+Pembrolizumab	HiSeq 2000/2500(Illumina)
pt3D1	10.1126/scitranslmed.aah3560	60	Female	NA	14.9	Dead	NA	NA	PD	CTLA-4 plus PD-1/PD-L1	Ipilimumab+Pembrolizumab	HiSeq 2000/2500(Illumina)
pt3D2	10.1126/scitranslmed.aah3560	60	Female	NA	14.9	Dead	NA	NA	PD	CTLA-4 plus PD-1/PD-L1	Ipilimumab+Pembrolizumab	HiSeq 2000/2500(Illumina)
pt4091	10.1056/NEJMoa1406498	65	Female	M1a	73	Alive	NA	NA	CR/PR	CTLA-4	Ipilimumab/Tremelimumab	HiSeq 2000(Illumina)
pt4092	10.1056/NEJMoa1406498	57	Female	M1a	74.2333	Alive	NA	NA	CR/PR	CTLA-4	Ipilimumab/Tremelimumab	HiSeq 2000(Illumina)
pt42E	10.1126/scitranslmed.aah3560	48	Female	NA	70.3667	Alive	NA	NA	PD	CTLA-4 plus PD-1/PD-L1	Ipilimumab+Pembrolizumab	HiSeq 2000/2500(Illumina)
pt4810	10.1056/NEJMoa1406498	48	Female	M1c	4.86667	Dead	NA	NA	PD	CTLA-4	Ipilimumab/Tremelimumab	HiSeq 2000(Illumina)
pt4941	10.1056/NEJMoa1406498	40	Female	M1c	87.6	Alive	NA	NA	CR/PR	CTLA-4	Ipilimumab/Tremelimumab	HiSeq 2000(Illumina)
pt4949	10.1056/NEJMoa1406498	79	Female	M1c	8.53333	Dead	NA	NA	PD	CTLA-4	Ipilimumab/Tremelimumab	HiSeq 2000(Illumina)
pt5118	10.1056/NEJMoa1406498	55	Female	M1c	32.8667	Dead	NA	NA	PD	CTLA-4	Ipilimumab/Tremelimumab	HiSeq 2000(Illumina)
pt5784	10.1056/NEJMoa1406498	58	Female	M1c	6.1	Dead	NA	NA	PD	CTLA-4	Ipilimumab/Tremelimumab	HiSeq 2000(Illumina)
pt5A	10.1126/scitranslmed.aah3560	47	Female	NA	35.0667	Dead	NA	NA	CR/PR	CTLA-4	Ipilimumab	HiSeq 2000/2500(Illumina)
pt6126	10.1056/NEJMoa1406498	66	Female	M1b	23.1333	Alive	NA	NA	CR/PR	CTLA-4	Ipilimumab/Tremelimumab	HiSeq 2000(Illumina)
pt6494	10.1056/NEJMoa1406498	63	Female	M1c	8.53333	Dead	NA	NA	PD	CTLA-4	Ipilimumab/Tremelimumab	HiSeq 2000(Illumina)
pt6689	10.1056/NEJMoa1406498	46	Female	M1c	14.6	Dead	NA	NA	PD	CTLA-4	Ipilimumab/Tremelimumab	HiSeq 2000(Illumina)
Pt7	10.1016/j.cell.2016.02.065	55	Female	M1c	22.0667	Dead	NA	NA	PD	PD-1/PD-L1	Pembrolizumab/Nivolumab	HiSeq 2000(Illumina)
pt7357	10.1056/NEJMoa1406498	50	Female	M1c	24.3333	Dead	NA	NA	PD	CTLA-4	Ipilimumab/Tremelimumab	HiSeq 2000(Illumina)
pt8815	10.1056/NEJMoa1406498	67	Female	M1b	14.6	Dead	NA	NA	PD	CTLA-4	Ipilimumab/Tremelimumab	HiSeq 2000(Illumina)
pt9298	10.1056/NEJMoa1406498	82	Female	M1c	51.1	Alive	NA	NA	CR/PR	CTLA-4	Ipilimumab/Tremelimumab	HiSeq 2000(Illumina)
pt9449	10.1056/NEJMoa1406498	64	Female	M1c	7.3	Dead	NA	NA	PD	CTLA-4	Ipilimumab/Tremelimumab	HiSeq 2000(Illumina)
pt9705	10.1056/NEJMoa1406498	63	Female	M1c	14.6	Dead	NA	NA	PD	CTLA-4	Ipilimumab/Tremelimumab	HiSeq 2000(Illumina)
pt9765	10.1056/NEJMoa1406498	38	Female	M1b	25.5667	Dead	NA	NA	PD	CTLA-4	Ipilimumab/Tremelimumab	HiSeq 2000(Illumina)
pt99	10.1126/science.aad0095	42	Female	M1c	54.4	Alive	17.9333	Progressive	SD	CTLA-4	Ipilimumab	HiSeq 2500(Illumina)
CR04885_T_N	10.1038/s41588-018-0200-2	NA	Female	NA	25.55	Dead	19.8333	NA	CR/PR	CTLA-4	NA	HiSeq 2500(Illumina)
CR06670_T_N	10.1038/s41588-018-0200-2	NA	Female	NA	45.0167	Alive	39.2	NA	CR/PR	CTLA-4	NA	HiSeq 2500(Illumina)
CR1509_T_N	10.1038/s41588-018-0200-2	NA	Female	NA	54.75	Dead	16.8	NA	CR/PR	CTLA-4	NA	HiSeq 2500(Illumina)
CR6126_T_N	10.1038/s41588-018-0200-2	NA	Female	NA	23.5667	Dead	23.5667	NA	CR/PR	CTLA-4	NA	HiSeq 2500(Illumina)
DFCI_MM_1-TP-NB-SM-BZRJ8-SM-BZRJC	10.1038/s41588-018-0200-2	NA	Female	NA	20	Dead	18.2667	No	CR/PR	PD-1/PD-L1	NA	HiSeq 2500(Illumina)
DFCI_MM_2-TP-NB-SM-BZRJA-SM-BZRJD	10.1038/s41588-018-0200-2	NA	Female	NA	12.1667	Dead	12.1667	No	CR/PR	PD-1/PD-L1	NA	HiSeq 2500(Illumina)
LSD2057_T_N	10.1038/s41588-018-0200-2	NA	Female	NA	40.15	Dead	14.9333	NA	SD	CTLA-4	NA	HiSeq 2500(Illumina)
MEL-582186-TP-NB-SM-CN21Q-SM-CJP7T	10.1038/s41588-018-0200-2	NA	Female	NA	13.8333	Dead	10.7667	No	CR/PR	CTLA-4 plus PD-1/PD-L1	NA	HiSeq 2500(Illumina)
MEL-650366-TP-NB-SM-CN221-SM-CJP7U	10.1038/s41588-018-0200-2	NA	Female	NA	26.4667	Dead	1.4	No	PD	CTLA-4 plus PD-1/PD-L1	NA	HiSeq 2500(Illumina)
MEL-682321-TP-NB-SM-CN21G-SM-CJP7S	10.1038/s41588-018-0200-2	NA	Female	NA	14.9	Dead	14.9	Progressive	CR/PR	CTLA-4 plus PD-1/PD-L1	NA	HiSeq 2500(Illumina)
MEL-IPI_Pat02-TP-NB-SM-4DJZX-SM-4NFU4	10.1038/s41588-018-0200-2	42	Female	NA	54.4	Dead	41.8	Progressive	SD	CTLA-4	NA	HiSeq 2500(Illumina)
MEL-IPI_Pat03-TP-NB-SM-4DJZY-SM-4NFU5	10.1038/s41588-018-0200-2	61	Female	NA	3.33333	Alive	2.53333	No	PD	CTLA-4	NA	HiSeq 2500(Illumina)
MEL-IPI_Pat104-TP-NT-SM-4CU6R-SM-53U4Q	10.1038/s41588-018-0200-2	45	Female	NA	7.9	Alive	7.9	No	SD	CTLA-4	NA	HiSeq 2500(Illumina)
MEL-IPI_Pat106-TP-NT-SM-4CU6T-SM-4MGPK	10.1038/s41588-018-0200-2	43	Female	NA	8.33333	Alive	4.56667	No	PD	CTLA-4	NA	HiSeq 2500(Illumina)
MEL-IPI_Pat118-TP-NT-SM-5X2QV-SM-5X2RD	10.1038/s41588-018-0200-2	43	Female	NA	10.4333	Alive	4	No	PD	CTLA-4	NA	HiSeq 2500(Illumina)
MEL-IPI_Pat123-TP-NB-SM-5X2R1-SM-5VWHL	10.1038/s41588-018-0200-2	49	Female	NA	28.4333	Alive	18.1333	No	SD	CTLA-4	NA	HiSeq 2500(Illumina)
MEL-IPI_Pat127-TP-NB-SM-5X2R5-SM-5VWHP	10.1038/s41588-018-0200-2	24	Female	NA	11.0667	Alive	4	No	PD	CTLA-4	NA	HiSeq 2500(Illumina)
MEL-IPI_Pat135-TP-NB-SM-7A152-SM-5VWHU	10.1038/s41588-018-0200-2	29	Female	NA	2.7	Alive	2.43333	No	PD	CTLA-4	NA	HiSeq 2500(Illumina)
MEL-IPI_Pat138-TP-NB-SM-7A155-SM-5VWHX	10.1038/s41588-018-0200-2	39	Female	NA	49.2667	Alive	19.3667	No	SD	CTLA-4	NA	HiSeq 2500(Illumina)
MEL-IPI_Pat14-TP-NB-SM-53U3C-SM-4NFUG	10.1038/s41588-018-0200-2	47	Female	NA	5.43333	Alive	2.8	No	PD	CTLA-4	NA	HiSeq 2500(Illumina)
MEL-IPI_Pat148-TP-NB-SM-5VWJQ-SM-5VWI8	10.1038/s41588-018-0200-2	36	Female	NA	2.8	Alive	1.6	No	PD	CTLA-4	NA	HiSeq 2500(Illumina)
MEL-IPI_Pat157-TP-NB-SM-7A15B-SM-5VWIH	10.1038/s41588-018-0200-2	69	Female	NA	2.86667	Alive	1.76667	No	NA	CTLA-4	NA	HiSeq 2500(Illumina)
MEL-IPI_Pat16-TP-NT-SM-53U3E-SM-53U5B	10.1038/s41588-018-0200-2	68	Female	NA	27.0333	Alive	2.8	No	PD	CTLA-4	NA	HiSeq 2500(Illumina)
MEL-IPI_Pat162-TP-NB-SM-7A15D-SM-5VWIM	10.1038/s41588-018-0200-2	55	Female	NA	7.03333	Alive	2.6	No	PD	CTLA-4	NA	HiSeq 2500(Illumina)
MEL-IPI_Pat174-TP-NB-SM-5VOB4-SM-5VWIY	10.1038/s41588-018-0200-2	57	Female	NA	22.9333	Dead	4.46667	Progressive	CR/PR	CTLA-4	NA	HiSeq 2500(Illumina)
MEL-IPI_Pat175-TP-NB-SM-7A15L-SM-5VWIZ	10.1038/s41588-018-0200-2	66	Female	NA	3	Alive	3	No	NA	CTLA-4	NA	HiSeq 2500(Illumina)
MEL-IPI_Pat18-TP-NT-SM-4DK1E-SM-53U5D	10.1038/s41588-018-0200-2	55	Female	NA	37.8	Dead	3.73333	No	PD	CTLA-4	NA	HiSeq 2500(Illumina)
MEL-IPI_Pat24-TP-NT-SM-4DK1K-SM-53U5J	10.1038/s41588-018-0200-2	74	Female	NA	32.3667	Dead	21.9333	Progressive	CR/PR	CTLA-4	NA	HiSeq 2500(Illumina)
MEL-IPI_Pat43-TP-NB-SM-4DK24-SM-4NFVA	10.1038/s41588-018-0200-2	75	Female	NA	1.23333	Alive	1.23333	No	PD	CTLA-4	NA	HiSeq 2500(Illumina)
MEL-IPI_Pat46-TP-NT-SM-53U48-SM-53U5S	10.1038/s41588-018-0200-2	37	Female	NA	5.33333	Alive	1.2	No	PD	CTLA-4	NA	HiSeq 2500(Illumina)
MEL-IPI_Pat55-TP-NB-SM-4DK2G-SM-4NFVM	10.1038/s41588-018-0200-2	71	Female	NA	6.43333	Alive	2.6	No	PD	CTLA-4	NA	HiSeq 2500(Illumina)
MEL-IPI_Pat58-TP-NB-SM-4DK2J-SM-4NFVP	10.1038/s41588-018-0200-2	59	Female	NA	21.7333	Alive	3.3	No	PD	CTLA-4	NA	HiSeq 2500(Illumina)
MEL-IPI_Pat61-TP-NB-SM-4DK2M-SM-4NFVS	10.1038/s41588-018-0200-2	78	Female	NA	4.03333	Alive	2.7	No	PD	CTLA-4	NA	HiSeq 2500(Illumina)
MEL-IPI_Pat66-TP-NB-SM-4DK2R-SM-4NFVX	10.1038/s41588-018-0200-2	44	Female	NA	21.7667	Dead	19.9333	No	SD	CTLA-4	NA	HiSeq 2500(Illumina)
MEL-IPI_Pat81-TP-NB-SM-4DK37-SM-4NFWD	10.1038/s41588-018-0200-2	54	Female	NA	20.9333	Alive	2.53333	No	PD	CTLA-4	NA	HiSeq 2500(Illumina)
MEL-IPI_Pat82-TP-NT-SM-4DK38-SM-53U55	10.1038/s41588-018-0200-2	54	Female	NA	3.46667	Alive	2.5	No	PD	CTLA-4	NA	HiSeq 2500(Illumina)
MEL-IPI_Pat98-TP-NT-SM-4CU6L-SM-53U4K	10.1038/s41588-018-0200-2	57	Female	NA	4.66667	Alive	2.56667	No	PD	CTLA-4	NA	HiSeq 2500(Illumina)
MEL-IPI_Pat99-TP-NT-SM-4CU6M-SM-53U4L	10.1038/s41588-018-0200-2	36	Female	NA	11.7333	Alive	2.73333	No	PD	CTLA-4	NA	HiSeq 2500(Illumina)
NR4810_T_N	10.1038/s41588-018-0200-2	NA	Female	NA	4.86667	Dead	2.8	Progressive	PD	CTLA-4	NA	HiSeq 2500(Illumina)
NR4949_T_N	10.1038/s41588-018-0200-2	NA	Female	NA	8.51667	Dead	5.36667	Progressive	PD	CTLA-4	NA	HiSeq 2500(Illumina)
NR8815_T_N	10.1038/s41588-018-0200-2	NA	Female	NA	14.6	Dead	2.1	Progressive	PD	CTLA-4	NA	HiSeq 2500(Illumina)
NR9449_T_N	10.1038/s41588-018-0200-2	NA	Female	NA	7.3	Dead	2.33333	Progressive	PD	CTLA-4	NA	HiSeq 2500(Illumina)
NR9705_T_N	10.1038/s41588-018-0200-2	NA	Female	NA	14.6	Dead	6.76667	Progressive	PD	CTLA-4	NA	HiSeq 2500(Illumina)
NR9765_T_N	10.1038/s41588-018-0200-2	NA	Female	NA	25.55	Dead	5.13333	Progressive	PD	CTLA-4	NA	HiSeq 2500(Illumina)
PR4091_T_N	10.1038/s41588-018-0200-2	NA	Female	NA	73.2667	Dead	73.2667	Progressive	CR/PR	CTLA-4	NA	HiSeq 2500(Illumina)
PR4092_T_N	10.1038/s41588-018-0200-2	NA	Female	NA	74.2167	Dead	73.5	Progressive	CR/PR	CTLA-4	NA	HiSeq 2500(Illumina)
SD0346_T_N	10.1038/s41588-018-0200-2	NA	Female	NA	35.2833	Alive	15.8667	Progressive	SD	CTLA-4	NA	HiSeq 2500(Illumina)
SD2051_T_N	10.1038/s41588-018-0200-2	NA	Female	NA	9.73333	Alive	3.73333	Progressive	SD	CTLA-4	NA	HiSeq 2500(Illumina)
SD2056_T_N	10.1038/s41588-018-0200-2	NA	Female	NA	48.5333	Dead	48.5333	Progressive	SD	CTLA-4	NA	HiSeq 2500(Illumina)
SD5118_T_N	10.1038/s41588-018-0200-2	NA	Female	NA	32.85	Alive	5.6	Progressive	SD	CTLA-4	NA	HiSeq 2500(Illumina)
SD6494_T_N	10.1038/s41588-018-0200-2	NA	Female	NA	8.51667	Alive	3.03333	Progressive	SD	CTLA-4	NA	HiSeq 2500(Illumina)
SD7357_T_N	10.1038/s41588-018-0200-2	NA	Female	NA	24.3333	Alive	4.9	Progressive	SD	CTLA-4	NA	HiSeq 2500(Illumina)
Patient102	10.1038/s41591-019-0654-5	NA	Male	M1c	26.1667	Alive	5.86667	Progressive	MR	PD-1/PD-L1	Pembrolizumab	HiSeq(Illumina)
Patient107	10.1038/s41591-019-0654-5	NA	Male	M1c	1.56667	Dead	1.56667	Progressive	CR/PR	PD-1/PD-L1	Pembrolizumab	HiSeq(Illumina)
Patient108	10.1038/s41591-019-0654-5	NA	Male	M1c	5.5	Dead	2.56667	Progressive	PD	PD-1/PD-L1	Pembrolizumab	HiSeq(Illumina)
Patient125	10.1038/s41591-019-0654-5	NA	Male	M1c	32.6	Alive	32.6	No	CR/PR	PD-1/PD-L1	Nivolumab	HiSeq(Illumina)
Patient126	10.1038/s41591-019-0654-5	NA	Male	M1c	33.0667	Alive	24.7333	Progressive	CR/PR	PD-1/PD-L1	Nivolumab	HiSeq(Illumina)
Patient127	10.1038/s41591-019-0654-5	NA	Male	M1c	28.8667	Alive	28.8667	No	CR/PR	PD-1/PD-L1	Nivolumab	HiSeq(Illumina)
Patient13	10.1038/s41591-019-0654-5	NA	Male	M1c	1.93333	Dead	1.46667	Progressive	PD	CTLA-4 plus PD-1/PD-L1	Ipilimumab+Pembrolizumab	HiSeq(Illumina)
Patient131	10.1038/s41591-019-0654-5	NA	Male	M1b	27.7667	Alive	27.7667	No	CR/PR	PD-1/PD-L1	Pembrolizumab	HiSeq(Illumina)
Patient132	10.1038/s41591-019-0654-5	NA	Male	M1b	24.6333	Alive	12.9667	Progressive	CR/PR	PD-1/PD-L1	Pembrolizumab	HiSeq(Illumina)
Patient133	10.1038/s41591-019-0654-5	NA	Male	M1c	12.3333	Dead	2.1	Progressive	PD	PD-1/PD-L1	Pembrolizumab	HiSeq(Illumina)
Patient134	10.1038/s41591-019-0654-5	NA	Male	M1b	19.6667	Dead	2.1	Progressive	PD	PD-1/PD-L1	Pembrolizumab	HiSeq(Illumina)
Patient135	10.1038/s41591-019-0654-5	NA	Male	M1c	20.9333	Alive	20.9333	No	CR/PR	PD-1/PD-L1	Pembrolizumab	HiSeq(Illumina)
Patient136	10.1038/s41591-019-0654-5	NA	Male	M1b	23.2667	Alive	2.06667	Progressive	PD	PD-1/PD-L1	Pembrolizumab	HiSeq(Illumina)
Patient140	10.1038/s41591-019-0654-5	NA	Male	M1b	11.7	Dead	2.23333	Progressive	PD	PD-1/PD-L1	Pembrolizumab	HiSeq(Illumina)
Patient143	10.1038/s41591-019-0654-5	NA	Male	M0	21	Alive	5.1	Progressive	PD	PD-1/PD-L1	Pembrolizumab	HiSeq(Illumina)
Patient144	10.1038/s41591-019-0654-5	NA	Male	M1c	22.0667	Alive	22.0667	No	CR/PR	PD-1/PD-L1	Pembrolizumab	HiSeq(Illumina)
Patient145	10.1038/s41591-019-0654-5	NA	Male	M1c	27.7667	Alive	27.7667	No	CR/PR	PD-1/PD-L1	Pembrolizumab	HiSeq(Illumina)
Patient147	10.1038/s41591-019-0654-5	NA	Male	M1c	32	Alive	32	No	CR/PR	PD-1/PD-L1	Nivolumab	HiSeq(Illumina)
Patient149	10.1038/s41591-019-0654-5	NA	Male	M1c	16.5667	Dead	7	Progressive	SD	PD-1/PD-L1	Pembrolizumab	HiSeq(Illumina)
Patient150	10.1038/s41591-019-0654-5	NA	Male	M1c	22.8333	Alive	22.8333	No	CR/PR	PD-1/PD-L1	Pembrolizumab	HiSeq(Illumina)
Patient155	10.1038/s41591-019-0654-5	NA	Male	M0	15.8333	Alive	3.76667	Progressive	PD	PD-1/PD-L1	Pembrolizumab	HiSeq(Illumina)
Patient156	10.1038/s41591-019-0654-5	NA	Male	M1c	2.9	Dead	2.66667	Progressive	PD	PD-1/PD-L1	Pembrolizumab	HiSeq(Illumina)
Patient157	10.1038/s41591-019-0654-5	NA	Male	M1c	4.76667	Alive	2.76667	Progressive	PD	PD-1/PD-L1	Pembrolizumab	HiSeq(Illumina)
Patient158	10.1038/s41591-019-0654-5	NA	Male	M1c	6.46667	Alive	5.4	Progressive	CR/PR	PD-1/PD-L1	Pembrolizumab	HiSeq(Illumina)
Patient162	10.1038/s41591-019-0654-5	NA	Male	M1c	6.7	Dead	1.76667	Progressive	PD	CTLA-4 plus PD-1/PD-L1	Ipilimumab+Nivolumab	HiSeq(Illumina)
Patient163	10.1038/s41591-019-0654-5	NA	Male	M1c	5.76667	Dead	1.6	Progressive	PD	CTLA-4 plus PD-1/PD-L1	Ipilimumab+Nivolumab	HiSeq(Illumina)
Patient165	10.1038/s41591-019-0654-5	NA	Male	M1c	2.5	Alive	0.433333	Progressive	PD	PD-1/PD-L1	Pembrolizumab	HiSeq(Illumina)
Patient168	10.1038/s41591-019-0654-5	NA	Male	M1c	20.7667	Alive	19.3333	No	CR/PR	PD-1/PD-L1	Nivolumab	HiSeq(Illumina)
Patient169	10.1038/s41591-019-0654-5	NA	Male	M1c	18.1	Alive	18.1	No	CR/PR	PD-1/PD-L1	Pembrolizumab	HiSeq(Illumina)
Patient17	10.1038/s41591-019-0654-5	NA	Male	M1c	22.8667	Dead	6.73333	Progressive	SD	CTLA-4 plus PD-1/PD-L1	Ipilimumab+Nivolumab	HiSeq(Illumina)
Patient170	10.1038/s41591-019-0654-5	NA	Male	M0	11.5667	Alive	11.5667	No	SD	PD-1/PD-L1	Pembrolizumab	HiSeq(Illumina)
Patient172	10.1038/s41591-019-0654-5	NA	Male	M0	9.06667	Alive	9.06667	Progressive	SD	PD-1/PD-L1	Pembrolizumab	HiSeq(Illumina)
Patient18	10.1038/s41591-019-0654-5	NA	Male	M0	4.33333	Dead	2.86667	Progressive	PD	PD-1/PD-L1	Nivolumab	HiSeq(Illumina)
Patient180	10.1038/s41591-019-0654-5	NA	Male	M1c	12.6667	Dead	11.4333	Progressive	SD	PD-1/PD-L1	Pembrolizumab	HiSeq(Illumina)
Patient183	10.1038/s41591-019-0654-5	NA	Male	M1c	19.0667	Dead	2.8	Progressive	PD	PD-1/PD-L1	Pembrolizumab	HiSeq(Illumina)
Patient184	10.1038/s41591-019-0654-5	NA	Male	M1c	17.1	Alive	12.4	No	CR/PR	PD-1/PD-L1	Nivolumab	HiSeq(Illumina)
Patient185	10.1038/s41591-019-0654-5	NA	Male	M1c	6.76667	Alive	6.76667	No	SD	PD-1/PD-L1	Nivolumab	HiSeq(Illumina)
Patient188	10.1038/s41591-019-0654-5	NA	Male	M1a	2.46667	Dead	0.766667	Progressive	PD	PD-1/PD-L1	Pembrolizumab	HiSeq(Illumina)
Patient191	10.1038/s41591-019-0654-5	NA	Male	M1b	21.9333	Alive	21.9333	No	CR/PR	PD-1/PD-L1	Nivolumab	HiSeq(Illumina)
Patient195	10.1038/s41591-019-0654-5	NA	Male	M1c	29.8333	Alive	29.8333	No	CR/PR	CTLA-4 plus PD-1/PD-L1	Ipilimumab+Nivolumab	HiSeq(Illumina)
Patient196	10.1038/s41591-019-0654-5	NA	Male	M1c	2.7	Dead	2.7	Progressive	PD	PD-1/PD-L1	Nivolumab	HiSeq(Illumina)
Patient200	10.1038/s41591-019-0654-5	NA	Male	M1c	17.0667	Dead	3.6	Progressive	PD	PD-1/PD-L1	Pembrolizumab	HiSeq(Illumina)
Patient201	10.1038/s41591-019-0654-5	NA	Male	M0	5.56667	Dead	2.3	Progressive	PD	PD-1/PD-L1	Pembrolizumab	HiSeq(Illumina)
Patient203	10.1038/s41591-019-0654-5	NA	Male	M1b	20.8667	Dead	3.3	Progressive	PD	CTLA-4 plus PD-1/PD-L1	Ipilimumab+Pembrolizumab	HiSeq(Illumina)
Patient204	10.1038/s41591-019-0654-5	NA	Male	M1a	27.3	Alive	21	No	CR/PR	PD-1/PD-L1	Pembrolizumab	HiSeq(Illumina)
Patient206	10.1038/s41591-019-0654-5	NA	Male	M1c	3	Dead	1.4	Progressive	PD	CTLA-4 plus PD-1/PD-L1	Ipilimumab+Pembrolizumab	HiSeq(Illumina)
Patient22	10.1038/s41591-019-0654-5	NA	Male	M1c	8.43333	Dead	3.03333	Progressive	PD	CTLA-4 plus PD-1/PD-L1	Ipilimumab+Nivolumab	HiSeq(Illumina)
Patient23	10.1038/s41591-019-0654-5	NA	Male	M0	32.5	Alive	2.56667	Progressive	PD	PD-1/PD-L1	Nivolumab	HiSeq(Illumina)
Patient24	10.1038/s41591-019-0654-5	NA	Male	M1c	4.56667	Dead	1.03333	Progressive	PD	CTLA-4 plus PD-1/PD-L1	Ipilimumab+Nivolumab	HiSeq(Illumina)
Patient25	10.1038/s41591-019-0654-5	NA	Male	M1c	36.5333	Alive	25.0667	Progressive	CR/PR	CTLA-4 plus PD-1/PD-L1	Ipilimumab+Pembrolizumab	HiSeq(Illumina)
Patient27	10.1038/s41591-019-0654-5	NA	Male	M1a	14.3667	Dead	3.13333	Progressive	PD	CTLA-4 plus PD-1/PD-L1	Ipilimumab+Pembrolizumab	HiSeq(Illumina)
Patient31	10.1038/s41591-019-0654-5	NA	Male	M1c	14.2	Dead	2.83333	Progressive	PD	CTLA-4 plus PD-1/PD-L1	Ipilimumab+Pembrolizumab	HiSeq(Illumina)
Patient34	10.1038/s41591-019-0654-5	NA	Male	M1b	56.3667	Alive	8	Progressive	CR/PR	CTLA-4 plus PD-1/PD-L1	Ipilimumab+Pembrolizumab	HiSeq(Illumina)
Patient35	10.1038/s41591-019-0654-5	NA	Male	M1c	32.2667	Dead	6.03333	Progressive	SD	CTLA-4 plus PD-1/PD-L1	Ipilimumab+Nivolumab	HiSeq(Illumina)
Patient36	10.1038/s41591-019-0654-5	NA	Male	M1c	15.0333	Dead	2.1	Progressive	PD	PD-1/PD-L1	Nivolumab	HiSeq(Illumina)
Patient37	10.1038/s41591-019-0654-5	NA	Male	M1c	9.16667	Dead	2.56667	Progressive	PD	PD-1/PD-L1	Nivolumab	HiSeq(Illumina)
Patient38	10.1038/s41591-019-0654-5	NA	Male	M1c	11.4333	Dead	3.26667	Progressive	PD	CTLA-4 plus PD-1/PD-L1	Ipilimumab+Nivolumab	HiSeq(Illumina)
Patient39	10.1038/s41591-019-0654-5	NA	Male	M1a	31.2333	Alive	31.2333	No	SD	PD-1/PD-L1	Nivolumab	HiSeq(Illumina)
Patient4	10.1038/s41591-019-0654-5	NA	Male	M1c	20	Dead	19.1333	Progressive	CR/PR	CTLA-4 plus PD-1/PD-L1	Ipilimumab+Pembrolizumab	HiSeq(Illumina)
Patient41	10.1038/s41591-019-0654-5	NA	Male	M1b	56.1667	Alive	3.53333	Progressive	CR/PR	CTLA-4 plus PD-1/PD-L1	Ipilimumab+Nivolumab	HiSeq(Illumina)
Patient42	10.1038/s41591-019-0654-5	NA	Male	M1c	34.2333	Alive	34.2333	No	CR/PR	CTLA-4 plus PD-1/PD-L1	Ipilimumab+Nivolumab	HiSeq(Illumina)
Patient43	10.1038/s41591-019-0654-5	NA	Male	M1c	30.8333	Alive	25	Progressive	CR/PR	PD-1/PD-L1	Nivolumab	HiSeq(Illumina)
Patient44	10.1038/s41591-019-0654-5	NA	Male	M1c	30.7333	Alive	30.7333	No	CR/PR	CTLA-4 plus PD-1/PD-L1	Ipilimumab+Nivolumab	HiSeq(Illumina)
Patient45	10.1038/s41591-019-0654-5	NA	Male	M1c	55.5333	Alive	55.5333	No	CR/PR	CTLA-4 plus PD-1/PD-L1	Ipilimumab+Nivolumab	HiSeq(Illumina)
Patient46	10.1038/s41591-019-0654-5	NA	Male	M1c	29.8667	Alive	29.8667	No	SD	PD-1/PD-L1	Pembrolizumab	HiSeq(Illumina)
Patient51	10.1038/s41591-019-0654-5	NA	Male	M1b	51.5667	Alive	15.7	Progressive	CR/PR	PD-1/PD-L1	Nivolumab	HiSeq(Illumina)
Patient54	10.1038/s41591-019-0654-5	NA	Male	M1c	33.9	Dead	14.3	Progressive	MR	CTLA-4 plus PD-1/PD-L1	Ipilimumab+Pembrolizumab	HiSeq(Illumina)
Patient55	10.1038/s41591-019-0654-5	NA	Male	M1c	50.1	Alive	50.1	No	CR/PR	PD-1/PD-L1	Nivolumab	HiSeq(Illumina)
Patient56	10.1038/s41591-019-0654-5	NA	Male	M1c	4.06667	Dead	2.36667	Progressive	PD	CTLA-4 plus PD-1/PD-L1	Ipilimumab+Nivolumab	HiSeq(Illumina)
Patient58	10.1038/s41591-019-0654-5	NA	Male	M1c	10.1	Dead	2.56667	Progressive	PD	CTLA-4 plus PD-1/PD-L1	Ipilimumab+Nivolumab	HiSeq(Illumina)
Patient59	10.1038/s41591-019-0654-5	NA	Male	M1c	6.36667	Dead	2.73333	Progressive	PD	CTLA-4 plus PD-1/PD-L1	Ipilimumab+Nivolumab	HiSeq(Illumina)
Patient60	10.1038/s41591-019-0654-5	NA	Male	M1b	22.0667	Dead	5.83333	Progressive	SD	CTLA-4 plus PD-1/PD-L1	Ipilimumab+Nivolumab	HiSeq(Illumina)
Patient7	10.1038/s41591-019-0654-5	NA	Male	M1c	8.96667	Dead	7.23333	Progressive	SD	CTLA-4 plus PD-1/PD-L1	Ipilimumab+Pembrolizumab	HiSeq(Illumina)
Patient72	10.1038/s41591-019-0654-5	NA	Male	M1a	13.1667	Alive	2.23333	Progressive	PD	CTLA-4 plus PD-1/PD-L1	Ipilimumab+Nivolumab	HiSeq(Illumina)
Patient73	10.1038/s41591-019-0654-5	NA	Male	M1c	28.2	Dead	2.83333	Progressive	PD	CTLA-4 plus PD-1/PD-L1	Ipilimumab+Nivolumab	HiSeq(Illumina)
Patient75	10.1038/s41591-019-0654-5	NA	Male	M1c	29.7	Alive	29.7	Progressive	CR/PR	PD-1/PD-L1	Nivolumab	HiSeq(Illumina)
Patient8	10.1038/s41591-019-0654-5	NA	Male	M1b	33.5	Dead	31.8333	Progressive	SD	PD-1/PD-L1	Pembrolizumab	HiSeq(Illumina)
Patient80	10.1038/s41591-019-0654-5	NA	Male	M1b	16.7333	Dead	2.56667	Progressive	PD	CTLA-4 plus PD-1/PD-L1	Ipilimumab+Pembrolizumab	HiSeq(Illumina)
Patient82	10.1038/s41591-019-0654-5	NA	Male	M1c	4.36667	Dead	2.96667	Progressive	PD	CTLA-4 plus PD-1/PD-L1	Ipilimumab+Pembrolizumab	HiSeq(Illumina)
Patient83	10.1038/s41591-019-0654-5	NA	Male	M1c	2.36667	Dead	2.36667	Progressive	PD	CTLA-4 plus PD-1/PD-L1	Ipilimumab+Nivolumab	HiSeq(Illumina)
Patient86	10.1038/s41591-019-0654-5	NA	Male	M1c	44.2333	Alive	44.2333	Progressive	SD	CTLA-4 plus PD-1/PD-L1	Ipilimumab+Pembrolizumab	HiSeq(Illumina)
Patient88	10.1038/s41591-019-0654-5	NA	Male	M1c	2.46667	Dead	2.3	Progressive	PD	CTLA-4 plus PD-1/PD-L1	Ipilimumab+Pembrolizumab	HiSeq(Illumina)
Patient96	10.1038/s41591-019-0654-5	NA	Male	M1c	30.4333	Alive	30.4333	No	CR/PR	PD-1/PD-L1	Nivolumab	HiSeq(Illumina)
Patient99	10.1038/s41591-019-0654-5	NA	Male	M1c	30.7	Alive	10.6333	Progressive	CR/PR	PD-1/PD-L1	Nivolumab	HiSeq(Illumina)
pt0095	10.1056/NEJMoa1406498	74	Male	M1b	69.3667	Alive	NA	NA	CR/PR	CTLA-4	Ipilimumab/Tremelimumab	HiSeq 2000(Illumina)
pt0167	10.1056/NEJMoa1406498	33	Male	M1c	32.8667	Alive	NA	NA	CR/PR	CTLA-4	Ipilimumab/Tremelimumab	HiSeq 2000(Illumina)
pt0244	10.1056/NEJMoa1406498	49	Male	M1c	25.5667	Alive	NA	NA	CR/PR	CTLA-4	Ipilimumab/Tremelimumab	HiSeq 2000(Illumina)
pt03803	10.1056/NEJMoa1406498	90	Male	M0	96.1333	Dead	NA	NA	CR/PR	CTLA-4	Ipilimumab/Tremelimumab	HiSeq 2000(Illumina)
Pt10	10.1016/j.cell.2016.02.065	60	Male	M1a	12.9	Alive	NA	NA	PD	PD-1/PD-L1	Pembrolizumab/Nivolumab	HiSeq 2000(Illumina)
pt101	10.1126/science.aad0095	71	Male	M1b	32.9	Alive	21.5333	No	CR/PR	CTLA-4	Ipilimumab	HiSeq 2500(Illumina)
pt102	10.1126/science.aad0095	33	Male	M1c	5.36667	Dead	2.56667	Progressive	PD	CTLA-4	Ipilimumab	HiSeq 2500(Illumina)
pt103	10.1126/science.aad0095	36	Male	M0	35	Alive	24.0333	Progressive	SD	CTLA-4	Ipilimumab	HiSeq 2500(Illumina)
pt104	10.1126/science.aad0095	73	Male	M1c	4.66667	Dead	2.43333	Progressive	PD	CTLA-4	Ipilimumab	HiSeq 2500(Illumina)
pt105	10.1126/science.aad0095	70	Male	M1c	12	Dead	3.7	Progressive	PD	CTLA-4	Ipilimumab	HiSeq 2500(Illumina)
pt106	10.1126/science.aad0095	75	Male	M1c	9.6	Dead	2.56667	Progressive	PD	CTLA-4	Ipilimumab	HiSeq 2500(Illumina)
pt107	10.1126/science.aad0095	70	Male	M1c	34.9333	Dead	32.3	No	CR/PR	CTLA-4	Ipilimumab	HiSeq 2500(Illumina)
pt109	10.1126/science.aad0095	41	Male	M0	34.9	Alive	23	No	CR/PR	CTLA-4	Ipilimumab	HiSeq 2500(Illumina)
Pt11	10.1016/j.cell.2016.02.065	37	Male	M1c	15.5667	Dead	NA	NA	PD	PD-1/PD-L1	Pembrolizumab/Nivolumab	HiSeq 2000(Illumina)
pt111	10.1126/science.aad0095	69	Male	M1b	2.76667	Dead	0.633333	Progressive	PD	CTLA-4	Ipilimumab	HiSeq 2500(Illumina)
pt112	10.1126/science.aad0095	67	Male	M1c	26.3333	Alive	4.2	Progressive	PD	CTLA-4	Ipilimumab	HiSeq 2500(Illumina)
pt1120	10.1056/NEJMoa1406498	68	Male	M1a	55.9667	Alive	NA	NA	CR/PR	CTLA-4	Ipilimumab/Tremelimumab	HiSeq 2000(Illumina)
pt11217	10.1056/NEJMoa1406498	66	Male	M1c	19.4667	Dead	NA	NA	CR/PR	CTLA-4	Ipilimumab/Tremelimumab	HiSeq 2000(Illumina)
pt113	10.1126/science.aad0095	76	Male	M1b	10.6667	Dead	2.43333	Progressive	PD	CTLA-4	Ipilimumab	HiSeq 2500(Illumina)
pt114	10.1126/science.aad0095	68	Male	M1c	10.0333	Dead	1.73333	Progressive	CR/PR	CTLA-4	Ipilimumab	HiSeq 2500(Illumina)
pt115	10.1126/science.aad0095	45	Male	M1c	4.83333	Dead	2.46667	Progressive	PD	CTLA-4	Ipilimumab	HiSeq 2500(Illumina)
pt116	10.1126/science.aad0095	73	Male	M1c	30.4667	Alive	6.06667	Progressive	CR/PR	CTLA-4	Ipilimumab	HiSeq 2500(Illumina)
pt118	10.1126/science.aad0095	61	Male	M0	26.9333	Alive	3.6	Progressive	PD	CTLA-4	Ipilimumab	HiSeq 2500(Illumina)
pt119	10.1126/science.aad0095	46	Male	M1c	4.06667	Dead	2.8	Progressive	PD	CTLA-4	Ipilimumab	HiSeq 2500(Illumina)
Pt12	10.1016/j.cell.2016.02.065	59	Male	M1c	10.9	Dead	NA	NA	PD	PD-1/PD-L1	Pembrolizumab/Nivolumab	HiSeq 2000(Illumina)
pt121	10.1126/science.aad0095	78	Male	M1b	4.86667	Dead	2.23333	Progressive	PD	CTLA-4	Ipilimumab	HiSeq 2500(Illumina)
pt122	10.1126/science.aad0095	77	Male	M1b	21.3667	Alive	6.23333	Progressive	CR/PR	CTLA-4	Ipilimumab	HiSeq 2500(Illumina)
pt124	10.1126/science.aad0095	29	Male	M1c	3.76667	Dead	2.7	Progressive	PD	CTLA-4	Ipilimumab	HiSeq 2500(Illumina)
pt125	10.1126/science.aad0095	18	Male	M1b	17.9667	Alive	2.26667	Progressive	PD	CTLA-4	Ipilimumab	HiSeq 2500(Illumina)
pt126	10.1126/science.aad0095	78	Male	M0	24.4	Dead	3.46667	Progressive	PD	CTLA-4	Ipilimumab	HiSeq 2500(Illumina)
pt127	10.1126/science.aad0095	76	Male	M1c	1.5	Dead	0.566667	Progressive	PD	CTLA-4	Ipilimumab	HiSeq 2500(Illumina)
pt128	10.1126/science.aad0095	32	Male	M1c	8.56667	Dead	6.5	Progressive	SD	CTLA-4	Ipilimumab	HiSeq 2500(Illumina)
pt129	10.1126/science.aad0095	81	Male	M1c	22.5333	Alive	6.23333	Progressive	CR/PR	CTLA-4	Ipilimumab	HiSeq 2500(Illumina)
pt12A	10.1126/scitranslmed.aah3560	70	Male	NA	27.8333	Alive	NA	NA	PD	CTLA-4	Ipilimumab	HiSeq 2000/2500(Illumina)
pt130	10.1126/science.aad0095	76	Male	M1b	18.0667	Dead	4.46667	Progressive	PD	CTLA-4	Ipilimumab	HiSeq 2500(Illumina)
pt133	10.1126/science.aad0095	58	Male	M1c	3.3	Dead	1.53333	Progressive	PD	CTLA-4	Ipilimumab	HiSeq 2500(Illumina)
pt135	10.1126/science.aad0095	62	Male	M1c	16.4	Dead	3.8	Progressive	PD	CTLA-4	Ipilimumab	HiSeq 2500(Illumina)
pt136	10.1126/science.aad0095	71	Male	M1c	5.1	Dead	3	Progressive	PD	CTLA-4	Ipilimumab	HiSeq 2500(Illumina)
pt137	10.1126/science.aad0095	63	Male	M1a	7.46667	Dead	4	Progressive	PD	CTLA-4	Ipilimumab	HiSeq 2500(Illumina)
pt139	10.1126/science.aad0095	32	Male	M1c	1.66667	Dead	1.03333	Progressive	PD	CTLA-4	Ipilimumab	HiSeq 2500(Illumina)
pt140	10.1126/science.aad0095	68	Male	M1c	6.8	Dead	3.53333	Progressive	PD	CTLA-4	Ipilimumab	HiSeq 2500(Illumina)
pt142	10.1126/science.aad0095	51	Male	M1b	28.0667	Alive	3.33333	Progressive	PD	CTLA-4	Ipilimumab	HiSeq 2500(Illumina)
pt144	10.1126/science.aad0095	79	Male	M1c	5.06667	Dead	2.7	Progressive	PD	CTLA-4	Ipilimumab	HiSeq 2500(Illumina)
pt146	10.1126/science.aad0095	54	Male	M1c	24.9667	Alive	2.53333	Progressive	PD	CTLA-4	Ipilimumab	HiSeq 2500(Illumina)
pt148	10.1126/science.aad0095	31	Male	M1c	2.56667	Dead	2.53333	Progressive	SD	CTLA-4	Ipilimumab	HiSeq 2500(Illumina)
pt149	10.1126/science.aad0095	50	Male	M1c	13.6	Dead	2.8	Progressive	PD	CTLA-4	Ipilimumab	HiSeq 2500(Illumina)
pt1494	10.1056/NEJMoa1406498	70	Male	M1c	24.3333	Alive	NA	NA	CR/PR	CTLA-4	Ipilimumab/Tremelimumab	HiSeq 2000(Illumina)
Pt15	10.1016/j.cell.2016.02.065	70	Male	M1b	32.6667	Dead	NA	NA	CR/PR	PD-1/PD-L1	Pembrolizumab/Nivolumab	HiSeq 2000(Illumina)
pt150	10.1126/science.aad0095	68	Male	M1c	2.23333	Dead	2.23333	Progressive	SD	CTLA-4	Ipilimumab	HiSeq 2500(Illumina)
pt151	10.1126/science.aad0095	44	Male	M1c	6.83333	Dead	2.83333	Progressive	PD	CTLA-4	Ipilimumab	HiSeq 2500(Illumina)
pt152	10.1126/science.aad0095	48	Male	M1c	3.6	Dead	3.23333	Progressive	PD	CTLA-4	Ipilimumab	HiSeq 2500(Illumina)
pt153	10.1126/science.aad0095	66	Male	M1a	15.5333	Dead	2.83333	Progressive	PD	CTLA-4	Ipilimumab	HiSeq 2500(Illumina)
pt157	10.1126/science.aad0095	59	Male	M1c	5.83333	Dead	0.7	Progressive	PD	CTLA-4	Ipilimumab	HiSeq 2500(Illumina)
pt158	10.1126/science.aad0095	81	Male	M1c	22.5333	Dead	18.6	Progressive	SD	CTLA-4	Ipilimumab	HiSeq 2500(Illumina)
Pt16	10.1016/j.cell.2016.02.065	19	Male	M1b	6.2	Dead	NA	NA	PD	PD-1/PD-L1	Pembrolizumab/Nivolumab	HiSeq 2000(Illumina)
pt160	10.1126/science.aad0095	69	Male	M1c	10.8333	Dead	2.23333	Progressive	PD	CTLA-4	Ipilimumab	HiSeq 2500(Illumina)
pt161	10.1126/science.aad0095	61	Male	M1c	45.9667	Alive	4.63333	Progressive	PD	CTLA-4	Ipilimumab	HiSeq 2500(Illumina)
pt162	10.1126/science.aad0095	77	Male	M1c	39.4667	Dead	2.56667	Progressive	PD	CTLA-4	Ipilimumab	HiSeq 2500(Illumina)
pt163	10.1126/science.aad0095	82	Male	M1c	44.2	Alive	11.3667	Progressive	SD	CTLA-4	Ipilimumab	HiSeq 2500(Illumina)
pt164	10.1126/science.aad0095	72	Male	M1c	4.9	Dead	2.33333	Progressive	PD	CTLA-4	Ipilimumab	HiSeq 2500(Illumina)
pt165	10.1126/science.aad0095	65	Male	M1c	7.03333	Dead	7.03333	Progressive	PD	CTLA-4	Ipilimumab	HiSeq 2500(Illumina)
pt168	10.1126/science.aad0095	45	Male	M1c	51.3	Alive	10.0667	Progressive	CR/PR	CTLA-4	Ipilimumab	HiSeq 2500(Illumina)
pt169	10.1126/science.aad0095	67	Male	M1b	49.5667	Alive	49.5667	No	CR/PR	CTLA-4	Ipilimumab	HiSeq 2500(Illumina)
pt16C	10.1126/scitranslmed.aah3560	34	Male	NA	20.4333	Dead	NA	NA	PD	CTLA-4 plus PD-1/PD-L1	Ipilimumab+Pembrolizumab	HiSeq 2000/2500(Illumina)
pt16D	10.1126/scitranslmed.aah3560	34	Male	NA	20.4333	Dead	NA	NA	PD	CTLA-4 plus PD-1/PD-L1	Ipilimumab+Pembrolizumab	HiSeq 2000/2500(Illumina)
Pt17	10.1016/j.cell.2016.02.065	67	Male	M1a	31.7667	Dead	NA	NA	PD	PD-1/PD-L1	Pembrolizumab/Nivolumab	HiSeq 2000(Illumina)
pt170	10.1126/science.aad0095	74	Male	M1c	1.13333	Dead	1.13333	Progressive	PD	CTLA-4	Ipilimumab	HiSeq 2500(Illumina)
pt171	10.1126/science.aad0095	64	Male	M1c	4.26667	Dead	1.8	Progressive	PD	CTLA-4	Ipilimumab	HiSeq 2500(Illumina)
pt174	10.1126/science.aad0095	68	Male	M1c	2.96667	Dead	2.03333	Progressive	PD	CTLA-4	Ipilimumab	HiSeq 2500(Illumina)
pt176	10.1126/science.aad0095	78	Male	M1c	36.8667	Alive	36.8667	No	CR/PR	CTLA-4	Ipilimumab	HiSeq 2500(Illumina)
pt177	10.1126/science.aad0095	36	Male	M1c	34.4667	Alive	5.43333	Progressive	SD	CTLA-4	Ipilimumab	HiSeq 2500(Illumina)
pt178	10.1126/science.aad0095	77	Male	M1c	2.16667	Dead	2.16667	Progressive	PD	CTLA-4	Ipilimumab	HiSeq 2500(Illumina)
pt179	10.1126/science.aad0095	73	Male	M1c	6.93333	Dead	2.7	Progressive	PD	CTLA-4	Ipilimumab	HiSeq 2500(Illumina)
Pt18	10.1016/j.cell.2016.02.065	64	Male	M1c	36.0333	Alive	NA	NA	CR/PR	PD-1/PD-L1	Pembrolizumab/Nivolumab	HiSeq 2000(Illumina)
pt181	10.1126/science.aad0095	68	Male	M1c	7.83333	Dead	3.2	Progressive	PD	CTLA-4	Ipilimumab	HiSeq 2500(Illumina)
pt182	10.1126/science.aad0095	69	Male	M0	8.33333	Dead	2.26667	Progressive	PD	CTLA-4	Ipilimumab	HiSeq 2500(Illumina)
pt184	10.1126/science.aad0095	36	Male	M1b	7.46667	Dead	2.53333	Progressive	PD	CTLA-4	Ipilimumab	HiSeq 2500(Illumina)
pt185	10.1126/science.aad0095	86	Male	M1c	9.06667	Dead	2.96667	Progressive	PD	CTLA-4	Ipilimumab	HiSeq 2500(Illumina)
pt186	10.1126/science.aad0095	76	Male	M1c	20.0667	Dead	2.56667	Progressive	PD	CTLA-4	Ipilimumab	HiSeq 2500(Illumina)
pt1867	10.1056/NEJMoa1406498	68	Male	M1c	18.2667	Dead	NA	NA	PD	CTLA-4	Ipilimumab/Tremelimumab	HiSeq 2000(Illumina)
pt187	10.1126/science.aad0095	65	Male	M0	34.6333	Alive	23.9333	No	CR/PR	CTLA-4	Ipilimumab	HiSeq 2500(Illumina)
pt188	10.1126/science.aad0095	83	Male	M1c	3.53333	Dead	2.3	Progressive	PD	CTLA-4	Ipilimumab	HiSeq 2500(Illumina)
Pt19	10.1016/j.cell.2016.02.065	45	Male	M1c	35.3333	Alive	NA	NA	CR/PR	PD-1/PD-L1	Pembrolizumab/Nivolumab	HiSeq 2000(Illumina)
pt190	10.1126/science.aad0095	39	Male	M1c	2.63333	Dead	2.63333	Progressive	PD	CTLA-4	Ipilimumab	HiSeq 2500(Illumina)
pt191	10.1126/science.aad0095	38	Male	M1c	17.7333	Dead	0.5	Progressive	PD	CTLA-4	Ipilimumab	HiSeq 2500(Illumina)
pt192	10.1126/science.aad0095	63	Male	M1c	4.56667	Dead	3.26667	Progressive	PD	CTLA-4	Ipilimumab	HiSeq 2500(Illumina)
pt193	10.1126/science.aad0095	71	Male	M1c	14.7333	Dead	13.6	Progressive	CR/PR	CTLA-4	Ipilimumab	HiSeq 2500(Illumina)
pt194	10.1126/science.aad0095	73	Male	M1c	6.43333	Dead	2.66667	Progressive	PD	CTLA-4	Ipilimumab	HiSeq 2500(Illumina)
pt195	10.1126/science.aad0095	74	Male	M1c	4.63333	Dead	2.33333	Progressive	PD	CTLA-4	Ipilimumab	HiSeq 2500(Illumina)
pt196	10.1126/science.aad0095	21	Male	M0	34.3	Alive	8.03333	No	CR/PR	CTLA-4	Ipilimumab	HiSeq 2500(Illumina)
pt198	10.1126/science.aad0095	69	Male	M1b	26.7	Dead	13.5	Progressive	CR/PR	CTLA-4	Ipilimumab	HiSeq 2500(Illumina)
pt199	10.1126/science.aad0095	48	Male	M1c	24.1333	Dead	6.06667	Progressive	SD	CTLA-4	Ipilimumab	HiSeq 2500(Illumina)
pt19D	10.1126/scitranslmed.aah3560	55	Male	NA	21.2	Dead	NA	NA	PD	CTLA-4 plus PD-1/PD-L1	Ipilimumab+Pembrolizumab	HiSeq 2000/2500(Illumina)
Pt2	10.1016/j.cell.2016.02.065	55	Male	M1c	30.9	Alive	NA	NA	CR/PR	PD-1/PD-L1	Pembrolizumab/Nivolumab	HiSeq 2000(Illumina)
pt202	10.1126/science.aad0095	22	Male	M1c	34.2333	Alive	3.56667	Progressive	PD	CTLA-4	Ipilimumab	HiSeq 2500(Illumina)
pt203	10.1126/science.aad0095	83	Male	M1c	15.2667	Dead	2.76667	Progressive	PD	CTLA-4	Ipilimumab	HiSeq 2500(Illumina)
pt204	10.1126/science.aad0095	55	Male	M1a	9.76667	Dead	5.1	Progressive	SD	CTLA-4	Ipilimumab	HiSeq 2500(Illumina)
pt206	10.1126/science.aad0095	59	Male	M1c	33.5	Alive	22.3	No	CR/PR	CTLA-4	Ipilimumab	HiSeq 2500(Illumina)
pt207	10.1126/science.aad0095	49	Male	M1c	4.1	Dead	2.8	Progressive	PD	CTLA-4	Ipilimumab	HiSeq 2500(Illumina)
pt20A	10.1126/scitranslmed.aah3560	59	Male	NA	26.1333	Alive	NA	NA	PD	CTLA-4 plus PD-1/PD-L1	Ipilimumab+Pembrolizumab	HiSeq 2000/2500(Illumina)
pt20E	10.1126/scitranslmed.aah3560	59	Male	NA	26.1333	Alive	NA	NA	PD	CTLA-4 plus PD-1/PD-L1	Ipilimumab+Pembrolizumab	HiSeq 2000/2500(Illumina)
Pt21	10.1016/j.cell.2016.02.065	60	Male	M1b	31.5	Dead	NA	NA	CR/PR	PD-1/PD-L1	Pembrolizumab/Nivolumab	HiSeq 2000(Illumina)
pt2137	10.1056/NEJMoa1406498	18	Male	M1c	9.73333	Dead	NA	NA	PD	CTLA-4	Ipilimumab/Tremelimumab	HiSeq 2000(Illumina)
pt21C	10.1126/scitranslmed.aah3560	63	Male	NA	8.23333	Dead	NA	NA	PD	CTLA-4 plus PD-1/PD-L1	Ipilimumab+Pembrolizumab	HiSeq 2000/2500(Illumina)
Pt22	10.1016/j.cell.2016.02.065	55	Male	M1c	6.06667	Dead	NA	NA	PD	PD-1/PD-L1	Pembrolizumab/Nivolumab	HiSeq 2000(Illumina)
pt22640	10.1056/NEJMoa1406498	71	Male	M1c	52.3333	Alive	NA	NA	CR/PR	CTLA-4	Ipilimumab/Tremelimumab	HiSeq 2000(Illumina)
Pt23	10.1016/j.cell.2016.02.065	63	Male	M1c	3.43333	Dead	NA	NA	PD	PD-1/PD-L1	Pembrolizumab/Nivolumab	HiSeq 2000(Illumina)
pt23A	10.1126/scitranslmed.aah3560	40	Male	NA	22.3333	Alive	NA	NA	PD	CTLA-4 plus PD-1/PD-L1	Ipilimumab+Pembrolizumab	HiSeq 2000/2500(Illumina)
Pt24	10.1016/j.cell.2016.02.065	70	Male	M1c	32.4667	Dead	NA	NA	CR/PR	PD-1/PD-L1	Pembrolizumab/Nivolumab	HiSeq 2000(Illumina)
pt2472	10.1056/NEJMoa1406498	71	Male	M1c	20.7	Alive	NA	NA	CR/PR	CTLA-4	Ipilimumab/Tremelimumab	HiSeq 2000(Illumina)
pt24C	10.1126/scitranslmed.aah3560	50	Male	NA	41.8	Alive	NA	NA	PD	CTLA-4 plus PD-1/PD-L1	Ipilimumab+Pembrolizumab	HiSeq 2000/2500(Illumina)
Pt25	10.1016/j.cell.2016.02.065	74	Male	M1c	8.73333	Dead	NA	NA	PD	PD-1/PD-L1	Pembrolizumab/Nivolumab	HiSeq 2000(Illumina)
Pt26	10.1016/j.cell.2016.02.065	71	Male	M1c	44.5333	Alive	NA	NA	CR/PR	PD-1/PD-L1	Pembrolizumab/Nivolumab	HiSeq 2000(Illumina)
Pt27	10.1016/j.cell.2016.02.065	83	Male	M1c	18.2667	Alive	NA	NA	CR/PR	PD-1/PD-L1	Pembrolizumab/Nivolumab	HiSeq 2000(Illumina)
Pt28	10.1016/j.cell.2016.02.065	82	Male	M1c	14.6333	Dead	NA	NA	CR/PR	PD-1/PD-L1	Pembrolizumab/Nivolumab	HiSeq 2000(Illumina)
pt28A	10.1126/scitranslmed.aah3560	55	Male	NA	10.4667	Dead	NA	NA	PD	CTLA-4 plus PD-1/PD-L1	Ipilimumab+Pembrolizumab	HiSeq 2000/2500(Illumina)
pt28D	10.1126/scitranslmed.aah3560	55	Male	NA	10.4667	Dead	NA	NA	PD	CTLA-4 plus PD-1/PD-L1	Ipilimumab+Pembrolizumab	HiSeq 2000/2500(Illumina)
Pt29	10.1016/j.cell.2016.02.065	84	Male	M1c	8.96667	Dead	NA	NA	PD	PD-1/PD-L1	Pembrolizumab/Nivolumab	HiSeq 2000(Illumina)
pt29C	10.1126/scitranslmed.aah3560	34	Male	NA	18.2667	Dead	NA	NA	PD	CTLA-4 plus PD-1/PD-L1	Ipilimumab+Pembrolizumab	HiSeq 2000/2500(Illumina)
pt2E	10.1126/scitranslmed.aah3560	50	Male	NA	23.9667	Alive	NA	NA	PD	CTLA-4 plus PD-1/PD-L1	Ipilimumab+Pembrolizumab	HiSeq 2000/2500(Illumina)
Pt3	10.1016/j.cell.2016.02.065	58	Male	M1c	23.0333	Dead	NA	NA	CR/PR	PD-1/PD-L1	Pembrolizumab/Nivolumab	HiSeq 2000(Illumina)
pt3086	10.1056/NEJMoa1406498	43	Male	M1c	31.6333	Dead	NA	NA	CR/PR	CTLA-4	Ipilimumab/Tremelimumab	HiSeq 2000(Illumina)
Pt31	10.1016/j.cell.2016.02.065	47	Male	M1c	23.4667	Alive	NA	NA	PD	PD-1/PD-L1	Pembrolizumab/Nivolumab	HiSeq 2000(Illumina)
Pt32	10.1016/j.cell.2016.02.065	47	Male	M1c	5.7	Dead	NA	NA	PD	PD-1/PD-L1	Pembrolizumab/Nivolumab	HiSeq 2000(Illumina)
Pt34	10.1016/j.cell.2016.02.065	42	Male	M1c	13.9333	Alive	NA	NA	CR/PR	PD-1/PD-L1	Pembrolizumab/Nivolumab	HiSeq 2000(Illumina)
pt3484	10.1056/NEJMoa1406498	74	Male	M1c	35.3	Alive	NA	NA	CR/PR	CTLA-4	Ipilimumab/Tremelimumab	HiSeq 2000(Illumina)
pt34A	10.1126/scitranslmed.aah3560	69	Male	NA	20.2667	Alive	NA	NA	CR/PR	CTLA-4 plus PD-1/PD-L1	Ipilimumab+Pembrolizumab	HiSeq 2000/2500(Illumina)
pt3549	10.1056/NEJMoa1406498	50	Male	M1c	6.1	Dead	NA	NA	PD	CTLA-4	Ipilimumab/Tremelimumab	HiSeq 2000(Illumina)
pt3665	10.1056/NEJMoa1406498	70	Male	M1b	32.8667	Alive	NA	NA	CR/PR	CTLA-4	Ipilimumab/Tremelimumab	HiSeq 2000(Illumina)
pt37B	10.1126/scitranslmed.aah3560	82	Male	NA	18.3667	Dead	NA	NA	CR/PR	CTLA-4	Ipilimumab	HiSeq 2000/2500(Illumina)
pt39	10.1056/NEJMoa1604958	58	Male	M1c	23.0333	NA	NA	NA	CR/PR	PD-1/PD-L1	Pembrolizumab	HiSeq 2000(Illumina)
Pt4	10.1016/j.cell.2016.02.065	62	Male	M1c	31.6	Alive	NA	NA	CR/PR	PD-1/PD-L1	Pembrolizumab/Nivolumab	HiSeq 2000(Illumina)
pt40	10.1056/NEJMoa1604958	60	Male	M1b	31.5	NA	NA	NA	CR/PR	PD-1/PD-L1	Pembrolizumab	HiSeq 2000(Illumina)
pt4018	10.1056/NEJMoa1406498	55	Male	M1c	3.66667	Dead	NA	NA	PD	CTLA-4	Ipilimumab/Tremelimumab	HiSeq 2000(Illumina)
pt4035	10.1056/NEJMoa1406498	78	Male	M1c	51.1	Alive	NA	NA	CR/PR	CTLA-4	Ipilimumab/Tremelimumab	HiSeq 2000(Illumina)
pt4045	10.1056/NEJMoa1406498	42	Male	M1c	20.7	Dead	NA	NA	PD	CTLA-4	Ipilimumab/Tremelimumab	HiSeq 2000(Illumina)
pt4046	10.1056/NEJMoa1406498	44	Male	M1a	25.5667	Alive	NA	NA	CR/PR	CTLA-4	Ipilimumab/Tremelimumab	HiSeq 2000(Illumina)
pt4077	10.1056/NEJMoa1406498	75	Male	M1c	74.2333	Alive	NA	NA	CR/PR	CTLA-4	Ipilimumab/Tremelimumab	HiSeq 2000(Illumina)
pt4083	10.1056/NEJMoa1406498	54	Male	M1c	2.43333	Dead	NA	NA	PD	CTLA-4	Ipilimumab/Tremelimumab	HiSeq 2000(Illumina)
pt41	10.1056/NEJMoa1604958	70	Male	M1c	32.4667	NA	NA	NA	CR/PR	PD-1/PD-L1	Pembrolizumab	HiSeq 2000(Illumina)
pt41A	10.1126/scitranslmed.aah3560	68	Male	NA	28.7	Alive	NA	NA	PD	CTLA-4 plus PD-1/PD-L1	Ipilimumab+Pembrolizumab	HiSeq 2000/2500(Illumina)
pt42	10.1056/NEJMoa1604958	61	Male	M1c	42.0667	NA	NA	NA	CR/PR	PD-1/PD-L1	Pembrolizumab	HiSeq 2000(Illumina)
pt45C	10.1126/scitranslmed.aah3560	59	Male	NA	44	Alive	NA	NA	PD	CTLA-4 plus PD-1/PD-L1	Ipilimumab+Pembrolizumab	HiSeq 2000/2500(Illumina)
pt45E	10.1126/scitranslmed.aah3560	59	Male	NA	44	Alive	NA	NA	PD	CTLA-4 plus PD-1/PD-L1	Ipilimumab+Pembrolizumab	HiSeq 2000/2500(Illumina)
pt4631	10.1056/NEJMoa1406498	59	Male	M1c	6.1	Dead	NA	NA	PD	CTLA-4	Ipilimumab/Tremelimumab	HiSeq 2000(Illumina)
pt4691	10.1056/NEJMoa1406498	62	Male	M1c	88.8333	Alive	NA	NA	CR/PR	CTLA-4	Ipilimumab/Tremelimumab	HiSeq 2000(Illumina)
pt4744	10.1056/NEJMoa1406498	52	Male	M1c	25.5667	Alive	NA	NA	CR/PR	CTLA-4	Ipilimumab/Tremelimumab	HiSeq 2000(Illumina)
pt47A	10.1126/scitranslmed.aah3560	72	Male	NA	36.4	Alive	NA	NA	CR/PR	CTLA-4 plus PD-1/PD-L1	Ipilimumab+Pembrolizumab	HiSeq 2000/2500(Illumina)
pt47D	10.1126/scitranslmed.aah3560	72	Male	NA	36.4	Alive	NA	NA	CR/PR	CTLA-4 plus PD-1/PD-L1	Ipilimumab+Pembrolizumab	HiSeq 2000/2500(Illumina)
pt4880	10.1056/NEJMoa1406498	63	Male	M1b	65.7	Alive	NA	NA	CR/PR	CTLA-4	Ipilimumab/Tremelimumab	HiSeq 2000(Illumina)
pt49E	10.1126/scitranslmed.aah3560	46	Male	NA	36.4667	Dead	NA	NA	PD	CTLA-4 plus PD-1/PD-L1	Ipilimumab+Pembrolizumab	HiSeq 2000/2500(Illumina)
pt4D	10.1126/scitranslmed.aah3560	72	Male	NA	36.1	Dead	NA	NA	PD	CTLA-4 plus PD-1/PD-L1	Ipilimumab+Pembrolizumab	HiSeq 2000/2500(Illumina)
Pt5	10.1016/j.cell.2016.02.065	61	Male	M1c	14.6333	Alive	NA	NA	CR/PR	PD-1/PD-L1	Pembrolizumab/Nivolumab	HiSeq 2000(Illumina)
pt5038	10.1056/NEJMoa1406498	55	Male	M1c	14.6	Dead	NA	NA	PD	CTLA-4	Ipilimumab/Tremelimumab	HiSeq 2000(Illumina)
pt50A	10.1126/scitranslmed.aah3560	68	Male	NA	53.8667	Alive	NA	NA	PD	CTLA-4 plus PD-1/PD-L1	Ipilimumab+Pembrolizumab	HiSeq 2000/2500(Illumina)
pt50C	10.1126/scitranslmed.aah3560	68	Male	NA	53.8667	Alive	NA	NA	PD	CTLA-4 plus PD-1/PD-L1	Ipilimumab+Pembrolizumab	HiSeq 2000/2500(Illumina)
pt53A	10.1126/scitranslmed.aah3560	54	Male	NA	9.23333	Dead	NA	NA	PD	CTLA-4 plus PD-1/PD-L1	Ipilimumab+Pembrolizumab	HiSeq 2000/2500(Illumina)
pt53D	10.1126/scitranslmed.aah3560	54	Male	NA	9.23333	Dead	NA	NA	PD	CTLA-4 plus PD-1/PD-L1	Ipilimumab+Pembrolizumab	HiSeq 2000/2500(Illumina)
pt54A	10.1126/scitranslmed.aah3560	28	Male	NA	23.8	Alive	NA	NA	PD	CTLA-4 plus PD-1/PD-L1	Ipilimumab+Pembrolizumab	HiSeq 2000/2500(Illumina)
pt54C	10.1126/scitranslmed.aah3560	28	Male	NA	23.8	Alive	NA	NA	PD	CTLA-4 plus PD-1/PD-L1	Ipilimumab+Pembrolizumab	HiSeq 2000/2500(Illumina)
pt5934	10.1056/NEJMoa1406498	52	Male	M1c	19.4667	Dead	NA	NA	PD	CTLA-4	Ipilimumab/Tremelimumab	HiSeq 2000(Illumina)
Pt6	10.1016/j.cell.2016.02.065	51	Male	M1c	29.4	Alive	NA	NA	CR/PR	PD-1/PD-L1	Pembrolizumab/Nivolumab	HiSeq 2000(Illumina)
pt6161	10.1056/NEJMoa1406498	81	Male	M1b	31.6333	Dead	NA	NA	CR/PR	CTLA-4	Ipilimumab/Tremelimumab	HiSeq 2000(Illumina)
pt6336	10.1056/NEJMoa1406498	53	Male	M1c	83.9667	Alive	NA	NA	CR/PR	CTLA-4	Ipilimumab/Tremelimumab	HiSeq 2000(Illumina)
pt6721	10.1056/NEJMoa1406498	64	Male	M1a	9.73333	Dead	NA	NA	PD	CTLA-4	Ipilimumab/Tremelimumab	HiSeq 2000(Illumina)
pt6819	10.1056/NEJMoa1406498	55	Male	M1c	41.3667	Alive	NA	NA	CR/PR	CTLA-4	Ipilimumab/Tremelimumab	HiSeq 2000(Illumina)
pt6842	10.1056/NEJMoa1406498	64	Male	M1c	9.73333	Dead	NA	NA	PD	CTLA-4	Ipilimumab/Tremelimumab	HiSeq 2000(Illumina)
pt6B	10.1126/scitranslmed.aah3560	48	Male	NA	28.0667	Dead	NA	NA	PD	CTLA-4 plus PD-1/PD-L1	Ipilimumab+Pembrolizumab	HiSeq 2000/2500(Illumina)
pt7623	10.1056/NEJMoa1406498	62	Male	M1c	48.6667	Alive	NA	NA	CR/PR	CTLA-4	Ipilimumab/Tremelimumab	HiSeq 2000(Illumina)
pt7A	10.1126/scitranslmed.aah3560	64	Male	NA	39.1333	Alive	NA	NA	CR/PR	CTLA-4 plus PD-1/PD-L1	Ipilimumab+Pembrolizumab	HiSeq 2000/2500(Illumina)
pt7D	10.1126/scitranslmed.aah3560	64	Male	NA	39.1333	Alive	NA	NA	CR/PR	CTLA-4 plus PD-1/PD-L1	Ipilimumab+Pembrolizumab	HiSeq 2000/2500(Illumina)
Pt8	10.1016/j.cell.2016.02.065	69	Male	M1a	NA	Alive	NA	NA	CR/PR	PD-1/PD-L1	Pembrolizumab/Nivolumab	HiSeq 2000(Illumina)
Pt9	10.1016/j.cell.2016.02.065	68	Male	M0	35.1333	Alive	NA	NA	CR/PR	PD-1/PD-L1	Pembrolizumab/Nivolumab	HiSeq 2000(Illumina)
pt9306	10.1056/NEJMoa1406498	65	Male	M1c	64.5	Alive	NA	NA	CR/PR	CTLA-4	Ipilimumab/Tremelimumab	HiSeq 2000(Illumina)
pt9341	10.1056/NEJMoa1406498	77	Male	M1a	12.1667	Dead	NA	NA	PD	CTLA-4	Ipilimumab/Tremelimumab	HiSeq 2000(Illumina)
pt9445	10.1056/NEJMoa1406498	50	Male	M1c	2.43333	Dead	NA	NA	PD	CTLA-4	Ipilimumab/Tremelimumab	HiSeq 2000(Illumina)
pt9521	10.1056/NEJMoa1406498	74	Male	M1b	32.8667	Dead	NA	NA	PD	CTLA-4	Ipilimumab/Tremelimumab	HiSeq 2000(Illumina)
pt9699	10.1056/NEJMoa1406498	70	Male	M1c	53.5333	Alive	NA	NA	CR/PR	CTLA-4	Ipilimumab/Tremelimumab	HiSeq 2000(Illumina)
pt9A	10.1126/scitranslmed.aah3560	58	Male	NA	40.4333	Alive	NA	NA	PD	CTLA-4 plus PD-1/PD-L1	Ipilimumab+Pembrolizumab	HiSeq 2000/2500(Illumina)
pt9C	10.1126/scitranslmed.aah3560	58	Male	NA	40.4333	Alive	NA	NA	PD	CTLA-4 plus PD-1/PD-L1	Ipilimumab+Pembrolizumab	HiSeq 2000/2500(Illumina)
pt9D	10.1126/scitranslmed.aah3560	58	Male	NA	40.4333	Alive	NA	NA	PD	CTLA-4 plus PD-1/PD-L1	Ipilimumab+Pembrolizumab	HiSeq 2000/2500(Illumina)
CR0095_T_N	10.1038/s41588-018-0200-2	NA	Male	NA	69.35	Dead	15.1667	NA	CR/PR	CTLA-4	NA	HiSeq 2500(Illumina)
CR22640_T_N	10.1038/s41588-018-0200-2	NA	Male	NA	52.3167	Dead	50.4	NA	CR/PR	CTLA-4	NA	HiSeq 2500(Illumina)
CR3665_T_N	10.1038/s41588-018-0200-2	NA	Male	NA	32.85	Dead	11.2	NA	CR/PR	CTLA-4	NA	HiSeq 2500(Illumina)
CR6161_T_N	10.1038/s41588-018-0200-2	NA	Male	NA	31.7333	Alive	31.7333	NA	CR/PR	CTLA-4	NA	HiSeq 2500(Illumina)
CR9306_T_N	10.1038/s41588-018-0200-2	NA	Male	NA	64.4833	Dead	9.8	NA	CR/PR	CTLA-4	NA	HiSeq 2500(Illumina)
CR9699_T_N	10.1038/s41588-018-0200-2	NA	Male	NA	53.5333	Dead	12.1333	NA	CR/PR	CTLA-4	NA	HiSeq 2500(Illumina)
LSD0167_T_N	10.1038/s41588-018-0200-2	NA	Male	NA	32.85	Dead	32.6667	NA	SD	CTLA-4	NA	HiSeq 2500(Illumina)
LSD3484_T_N	10.1038/s41588-018-0200-2	NA	Male	NA	35.9333	Dead	35.9333	NA	SD	CTLA-4	NA	HiSeq 2500(Illumina)
LSD4744_T_N	10.1038/s41588-018-0200-2	NA	Male	NA	25.55	Dead	18.6667	NA	SD	CTLA-4	NA	HiSeq 2500(Illumina)
LSD6819_T_N	10.1038/s41588-018-0200-2	NA	Male	NA	41.3667	Dead	15.6333	NA	SD	CTLA-4	NA	HiSeq 2500(Illumina)
MEL-587761-TP-NB-SM-CN1ZV-SM-CJP7Q	10.1038/s41588-018-0200-2	NA	Male	NA	19.4667	Dead	6.2	No	SD	CTLA-4 plus PD-1/PD-L1	NA	HiSeq 2500(Illumina)
MEL-IPI_Pat04-TP-NB-SM-4DJZZ-SM-4NFU6	10.1038/s41588-018-0200-2	71	Male	NA	32.9	Dead	21.5333	Progressive	CR/PR	CTLA-4	NA	HiSeq 2500(Illumina)
MEL-IPI_Pat06-TP-NB-SM-4DK12-SM-4NFU8	10.1038/s41588-018-0200-2	33	Male	NA	5.36667	Alive	2.56667	No	PD	CTLA-4	NA	HiSeq 2500(Illumina)
MEL-IPI_Pat07-TP-NB-SM-4DK13-SM-4NFU9	10.1038/s41588-018-0200-2	35	Male	NA	35	Dead	24.0333	Progressive	SD	CTLA-4	NA	HiSeq 2500(Illumina)
MEL-IPI_Pat08-TP-NB-SM-4DK14-SM-4NFUA	10.1038/s41588-018-0200-2	73	Male	NA	4.66667	Alive	2.43333	No	PD	CTLA-4	NA	HiSeq 2500(Illumina)
MEL-IPI_Pat100-TP-NT-SM-53U2D-SM-53U4M	10.1038/s41588-018-0200-2	71	Male	NA	12	Alive	3.7	No	PD	CTLA-4	NA	HiSeq 2500(Illumina)
MEL-IPI_Pat101-TP-NT-SM-4CU6O-SM-53U4N	10.1038/s41588-018-0200-2	75	Male	NA	9.6	Alive	2.56667	No	PD	CTLA-4	NA	HiSeq 2500(Illumina)
MEL-IPI_Pat103-TP-NT-SM-4CU6Q-SM-53U4P	10.1038/s41588-018-0200-2	70	Male	NA	34.9333	Alive	32.3	No	CR/PR	CTLA-4	NA	HiSeq 2500(Illumina)
MEL-IPI_Pat105-TP-NT-SM-4CU6S-SM-53U4R	10.1038/s41588-018-0200-2	41	Male	NA	34.9	Dead	23	Progressive	CR/PR	CTLA-4	NA	HiSeq 2500(Illumina)
MEL-IPI_Pat11-TP-NB-SM-4DK17-SM-4NFUD	10.1038/s41588-018-0200-2	67	Male	NA	26.3333	Dead	4.2	No	PD	CTLA-4	NA	HiSeq 2500(Illumina)
MEL-IPI_Pat110-TP-NT-SM-4CU6X-SM-4MGPO	10.1038/s41588-018-0200-2	76	Male	NA	10.6667	Alive	2.43333	No	PD	CTLA-4	NA	HiSeq 2500(Illumina)
MEL-IPI_Pat111-TP-NT-SM-4CU6Y-SM-4MGPP	10.1038/s41588-018-0200-2	84	Male	NA	20.6	Alive	15.5667	No	PD	CTLA-4	NA	HiSeq 2500(Illumina)
MEL-IPI_Pat113-TP-NT-SM-53U2Q-SM-4MGPR	10.1038/s41588-018-0200-2	68	Male	NA	10.0333	Alive	1.73333	No	CR/PR	CTLA-4	NA	HiSeq 2500(Illumina)
MEL-IPI_Pat115-TP-NT-SM-5X2QS-SM-5X2RA	10.1038/s41588-018-0200-2	46	Male	NA	4.83333	Alive	2.46667	No	PD	CTLA-4	NA	HiSeq 2500(Illumina)
MEL-IPI_Pat117-TP-NT-SM-5X2QU-SM-5X2RC	10.1038/s41588-018-0200-2	74	Male	NA	30.4667	Dead	6.06667	Progressive	CR/PR	CTLA-4	NA	HiSeq 2500(Illumina)
MEL-IPI_Pat119-TP-NT-SM-7459N-SM-7459Q	10.1038/s41588-018-0200-2	61	Male	NA	26.9333	Dead	3.6	Progressive	PD	CTLA-4	NA	HiSeq 2500(Illumina)
MEL-IPI_Pat12-TP-NB-SM-7459O-SM-4NFUE	10.1038/s41588-018-0200-2	41	Male	NA	9.66667	Alive	2.8	No	PD	CTLA-4	NA	HiSeq 2500(Illumina)
MEL-IPI_Pat121-TP-NT-SM-7459K-SM-5X2RG	10.1038/s41588-018-0200-2	47	Male	NA	4.06667	Alive	2.8	No	PD	CTLA-4	NA	HiSeq 2500(Illumina)
MEL-IPI_Pat124-TP-NB-SM-7459L-SM-5VWHM	10.1038/s41588-018-0200-2	78	Male	NA	4.86667	Alive	2.23333	No	PD	CTLA-4	NA	HiSeq 2500(Illumina)
MEL-IPI_Pat126-TP-NB-SM-5X2R4-SM-5VWHO	10.1038/s41588-018-0200-2	77	Male	NA	21.3667	Dead	6.23333	Progressive	CR/PR	CTLA-4	NA	HiSeq 2500(Illumina)
MEL-IPI_Pat128-TP-NB-SM-5X2R6-SM-5VWHQ	10.1038/s41588-018-0200-2	30	Male	NA	3.76667	Alive	2.7	No	PD	CTLA-4	NA	HiSeq 2500(Illumina)
MEL-IPI_Pat129-TP-NT-SM-5X2R7-SM-5X2RI	10.1038/s41588-018-0200-2	18	Male	NA	17.9667	Dead	2.26667	Progressive	PD	CTLA-4	NA	HiSeq 2500(Illumina)
MEL-IPI_Pat13-TP-NB-SM-4DK19-SM-4NFUF	10.1038/s41588-018-0200-2	78	Male	NA	24.4	Alive	3.46667	No	PD	CTLA-4	NA	HiSeq 2500(Illumina)
MEL-IPI_Pat132-TP-NB-SM-5VWJA-SM-5VWHR	10.1038/s41588-018-0200-2	81	Male	NA	22.5333	Dead	6.23333	Progressive	CR/PR	CTLA-4	NA	HiSeq 2500(Illumina)
MEL-IPI_Pat133-TP-NB-SM-7A14Z-SM-5VWHS	10.1038/s41588-018-0200-2	75	Male	NA	18.0667	Alive	4.46667	No	PD	CTLA-4	NA	HiSeq 2500(Illumina)
MEL-IPI_Pat134-TP-NB-SM-5VWJC-SM-5VWHT	10.1038/s41588-018-0200-2	73	Male	NA	10.0667	Alive	2.4	No	PD	CTLA-4	NA	HiSeq 2500(Illumina)
MEL-IPI_Pat139-TP-NB-SM-5VWJH-SM-5VWHY	10.1038/s41588-018-0200-2	58	Male	NA	3.3	Alive	1.53333	No	PD	CTLA-4	NA	HiSeq 2500(Illumina)
MEL-IPI_Pat140-TP-NB-SM-5VWJI-SM-5VWHZ	10.1038/s41588-018-0200-2	62	Male	NA	16.4	Alive	3.8	No	PD	CTLA-4	NA	HiSeq 2500(Illumina)
MEL-IPI_Pat143-TP-NB-SM-7A156-SM-5VWI3	10.1038/s41588-018-0200-2	71	Male	NA	5.1	Alive	3	No	PD	CTLA-4	NA	HiSeq 2500(Illumina)
MEL-IPI_Pat144-TP-NB-SM-7A157-SM-5VWI4	10.1038/s41588-018-0200-2	65	Male	NA	29	Alive	24.3667	No	CR/PR	CTLA-4	NA	HiSeq 2500(Illumina)
MEL-IPI_Pat147-TP-NB-SM-7A158-SM-5VWI7	10.1038/s41588-018-0200-2	63	Male	NA	7.46667	Alive	4	No	PD	CTLA-4	NA	HiSeq 2500(Illumina)
MEL-IPI_Pat15-TP-NB-SM-4DK1B-SM-4NFUH	10.1038/s41588-018-0200-2	32	Male	NA	1.66667	Alive	1.03333	No	PD	CTLA-4	NA	HiSeq 2500(Illumina)
MEL-IPI_Pat151-TP-NB-SM-7A15A-SM-5VWIB	10.1038/s41588-018-0200-2	68	Male	NA	6.8	Alive	3.53333	No	PD	CTLA-4	NA	HiSeq 2500(Illumina)
MEL-IPI_Pat159-TP-NB-SM-5VWK2-SM-5VWIJ	10.1038/s41588-018-0200-2	52	Male	NA	28.0667	Dead	3.33333	Progressive	PD	CTLA-4	NA	HiSeq 2500(Illumina)
MEL-IPI_Pat160-TP-NB-SM-5VWK3-SM-5VWIK	10.1038/s41588-018-0200-2	79	Male	NA	5.06667	Alive	2.7	No	PD	CTLA-4	NA	HiSeq 2500(Illumina)
MEL-IPI_Pat163-TP-NB-SM-5VWK6-SM-5VWIN	10.1038/s41588-018-0200-2	54	Male	NA	24.9667	Dead	2.53333	Progressive	PD	CTLA-4	NA	HiSeq 2500(Illumina)
MEL-IPI_Pat166-TP-NB-SM-7A15G-SM-5VWIQ	10.1038/s41588-018-0200-2	31	Male	NA	2.56667	Alive	2.53333	No	NA	CTLA-4	NA	HiSeq 2500(Illumina)
MEL-IPI_Pat167-TP-NB-SM-7A15H-SM-5VWIR	10.1038/s41588-018-0200-2	50	Male	NA	13.6	Alive	2.8	No	PD	CTLA-4	NA	HiSeq 2500(Illumina)
MEL-IPI_Pat168-TP-NB-SM-5VOAX-SM-5VWIS	10.1038/s41588-018-0200-2	69	Male	NA	2.23333	Alive	2.23333	No	NA	CTLA-4	NA	HiSeq 2500(Illumina)
MEL-IPI_Pat17-TP-NB-SM-4DK1D-SM-4NFUJ	10.1038/s41588-018-0200-2	44	Male	NA	6.83333	Alive	2.83333	No	PD	CTLA-4	NA	HiSeq 2500(Illumina)
MEL-IPI_Pat170-TP-NB-SM-5VOAZ-SM-5VWIU	10.1038/s41588-018-0200-2	48	Male	NA	3.6	Alive	3.23333	No	PD	CTLA-4	NA	HiSeq 2500(Illumina)
MEL-IPI_Pat171-TP-NB-SM-7A15J-SM-5VWIV	10.1038/s41588-018-0200-2	66	Male	NA	15.5333	Alive	2.83333	No	PD	CTLA-4	NA	HiSeq 2500(Illumina)
MEL-IPI_Pat21-TP-NT-SM-4DK1H-SM-53U5G	10.1038/s41588-018-0200-2	81	Male	NA	22.5333	Alive	18.6	No	SD	CTLA-4	NA	HiSeq 2500(Illumina)
MEL-IPI_Pat27-TP-NB-SM-4DK1N-SM-4NFUT	10.1038/s41588-018-0200-2	61	Male	NA	45.9667	Dead	4.63333	No	PD	CTLA-4	NA	HiSeq 2500(Illumina)
MEL-IPI_Pat32-TP-NT-SM-53U3T-SM-53U67	10.1038/s41588-018-0200-2	73	Male	NA	4.9	Alive	2.33333	No	PD	CTLA-4	NA	HiSeq 2500(Illumina)
MEL-IPI_Pat39-TP-NB-SM-4DK1Z-SM-4NFV6	10.1038/s41588-018-0200-2	67	Male	NA	49.5667	Dead	49.5667	Progressive	CR/PR	CTLA-4	NA	HiSeq 2500(Illumina)
MEL-IPI_Pat41-TP-NT-SM-4DK22-SM-53U5O	10.1038/s41588-018-0200-2	64	Male	NA	4.26667	Alive	1.8	No	PD	CTLA-4	NA	HiSeq 2500(Illumina)
MEL-IPI_Pat45-TP-NT-SM-4DK26-SM-53U5R	10.1038/s41588-018-0200-2	69	Male	NA	2.96667	Alive	2.03333	No	PD	CTLA-4	NA	HiSeq 2500(Illumina)
MEL-IPI_Pat47-TP-NT-SM-4DK28-SM-53U5U	10.1038/s41588-018-0200-2	78	Male	NA	36.8667	Dead	36.8667	Progressive	CR/PR	CTLA-4	NA	HiSeq 2500(Illumina)
MEL-IPI_Pat49-TP-NT-SM-4DK2A-SM-53U5W	10.1038/s41588-018-0200-2	36	Male	NA	34.4667	Dead	5.43333	No	SD	CTLA-4	NA	HiSeq 2500(Illumina)
MEL-IPI_Pat50-TP-NT-SM-53U69-SM-53U5X	10.1038/s41588-018-0200-2	77	Male	NA	2.16667	Alive	2.16667	No	PD	CTLA-4	NA	HiSeq 2500(Illumina)
MEL-IPI_Pat52-TP-NT-SM-4DK2D-SM-53U5Z	10.1038/s41588-018-0200-2	65	Male	NA	6.3	Alive	2.26667	No	PD	CTLA-4	NA	HiSeq 2500(Illumina)
MEL-IPI_Pat54-TP-NB-SM-4DK2F-SM-4NFVL	10.1038/s41588-018-0200-2	73	Male	NA	6.93333	Alive	2.7	No	PD	CTLA-4	NA	HiSeq 2500(Illumina)
MEL-IPI_Pat56-TP-NB-SM-4DK2H-SM-4NFVN	10.1038/s41588-018-0200-2	68	Male	NA	7.83333	Alive	3.2	No	PD	CTLA-4	NA	HiSeq 2500(Illumina)
MEL-IPI_Pat57-TP-NB-SM-4DK2I-SM-4NFVO	10.1038/s41588-018-0200-2	69	Male	NA	8.33333	Alive	2.26667	No	PD	CTLA-4	NA	HiSeq 2500(Illumina)
MEL-IPI_Pat59-TP-NB-SM-4DK2K-SM-4NFVQ	10.1038/s41588-018-0200-2	36	Male	NA	7.46667	Alive	2.53333	No	PD	CTLA-4	NA	HiSeq 2500(Illumina)
MEL-IPI_Pat60-TP-NB-SM-4DK2L-SM-4NFVR	10.1038/s41588-018-0200-2	86	Male	NA	9.06667	Alive	2.96667	No	PD	CTLA-4	NA	HiSeq 2500(Illumina)
MEL-IPI_Pat62-TP-NB-SM-4DK2N-SM-4NFVT	10.1038/s41588-018-0200-2	76	Male	NA	20.0667	Alive	2.56667	No	PD	CTLA-4	NA	HiSeq 2500(Illumina)
MEL-IPI_Pat64-TP-NB-SM-4DK2P-SM-4NFVV	10.1038/s41588-018-0200-2	83	Male	NA	3.53333	Alive	2.3	No	PD	CTLA-4	NA	HiSeq 2500(Illumina)
MEL-IPI_Pat67-TP-NB-SM-4DK2S-SM-4NFVY	10.1038/s41588-018-0200-2	40	Male	NA	2.63333	Alive	2.63333	No	PD	CTLA-4	NA	HiSeq 2500(Illumina)
MEL-IPI_Pat71-TP-NB-SM-4DK2W-SM-4NFW3	10.1038/s41588-018-0200-2	64	Male	NA	4.56667	Alive	3.26667	No	PD	CTLA-4	NA	HiSeq 2500(Illumina)
MEL-IPI_Pat73-TP-NB-SM-4DK2Y-SM-4NFW5	10.1038/s41588-018-0200-2	71	Male	NA	14.7333	Alive	13.6	No	CR/PR	CTLA-4	NA	HiSeq 2500(Illumina)
MEL-IPI_Pat74-TP-NB-SM-4DK2Z-SM-4NFW6	10.1038/s41588-018-0200-2	73	Male	NA	6.43333	Alive	2.66667	No	PD	CTLA-4	NA	HiSeq 2500(Illumina)
MEL-IPI_Pat76-TP-NB-SM-4DK32-SM-4NFW8	10.1038/s41588-018-0200-2	74	Male	NA	4.63333	Alive	2.33333	No	PD	CTLA-4	NA	HiSeq 2500(Illumina)
MEL-IPI_Pat77-TP-NT-SM-4DK33-SM-53U63	10.1038/s41588-018-0200-2	22	Male	NA	34.3	Dead	8.03333	Progressive	CR/PR	CTLA-4	NA	HiSeq 2500(Illumina)
MEL-IPI_Pat79-TP-NB-SM-53U2S-SM-4NFWB	10.1038/s41588-018-0200-2	69	Male	NA	26.7	Alive	13.5	No	CR/PR	CTLA-4	NA	HiSeq 2500(Illumina)
MEL-IPI_Pat80-TP-NT-SM-4DK36-SM-53U53	10.1038/s41588-018-0200-2	47	Male	NA	24.1333	Alive	6.06667	No	SD	CTLA-4	NA	HiSeq 2500(Illumina)
MEL-IPI_Pat83-TP-NT-SM-53U2W-SM-53U56	10.1038/s41588-018-0200-2	22	Male	NA	34.2333	Dead	3.56667	No	PD	CTLA-4	NA	HiSeq 2500(Illumina)
MEL-IPI_Pat85-TP-NB-SM-53U2Y-SM-4NFWH	10.1038/s41588-018-0200-2	83	Male	NA	15.2667	Alive	2.76667	No	PD	CTLA-4	NA	HiSeq 2500(Illumina)
MEL-IPI_Pat86-TP-NT-SM-4DK3C-SM-53U59	10.1038/s41588-018-0200-2	54	Male	NA	9.76667	Alive	5.1	No	SD	CTLA-4	NA	HiSeq 2500(Illumina)
MEL-IPI_Pat87-TP-NT-SM-4DK3D-SM-53U5A	10.1038/s41588-018-0200-2	47	Male	NA	36.4333	Dead	5.03333	No	PD	CTLA-4	NA	HiSeq 2500(Illumina)
MEL-IPI_Pat90-TP-NB-SM-4DK3G-SM-4NFWM	10.1038/s41588-018-0200-2	59	Male	NA	33.5	Dead	22.3	Progressive	CR/PR	CTLA-4	NA	HiSeq 2500(Illumina)
NR1867_T_N	10.1038/s41588-018-0200-2	NA	Male	NA	18.25	Dead	5.36667	Progressive	PD	CTLA-4	NA	HiSeq 2500(Illumina)
NR2137_T_N	10.1038/s41588-018-0200-2	NA	Male	NA	9.73333	Dead	1.86667	Progressive	PD	CTLA-4	NA	HiSeq 2500(Illumina)
NR3549_T_N	10.1038/s41588-018-0200-2	NA	Male	NA	6.08333	Dead	3.73333	Progressive	PD	CTLA-4	NA	HiSeq 2500(Illumina)
NR4018_T_N	10.1038/s41588-018-0200-2	NA	Male	NA	3.65	Dead	2.56667	Progressive	PD	CTLA-4	NA	HiSeq 2500(Illumina)
NR4045_T_N	10.1038/s41588-018-0200-2	NA	Male	NA	20.6833	Dead	2.56667	Progressive	PD	CTLA-4	NA	HiSeq 2500(Illumina)
NR4083_T_N	10.1038/s41588-018-0200-2	NA	Male	NA	2.8	Dead	2.8	Progressive	PD	CTLA-4	NA	HiSeq 2500(Illumina)
NR4631_T_N	10.1038/s41588-018-0200-2	NA	Male	NA	6.08333	Dead	3.03333	Progressive	PD	CTLA-4	NA	HiSeq 2500(Illumina)
NR9445_T_N	10.1038/s41588-018-0200-2	NA	Male	NA	2.43333	Dead	1.86667	Progressive	PD	CTLA-4	NA	HiSeq 2500(Illumina)
NR9521_T_N	10.1038/s41588-018-0200-2	NA	Male	NA	32.85	Dead	2.8	Progressive	PD	CTLA-4	NA	HiSeq 2500(Illumina)
PR12117_T_N	10.1038/s41588-018-0200-2	NA	Male	NA	19.4667	Alive	17.0333	Progressive	CR/PR	CTLA-4	NA	HiSeq 2500(Illumina)
PR4035_T_N	10.1038/s41588-018-0200-2	NA	Male	NA	51.1	Dead	50.8667	Progressive	CR/PR	CTLA-4	NA	HiSeq 2500(Illumina)
PR4046_T_N	10.1038/s41588-018-0200-2	NA	Male	NA	25.6667	Dead	25.6667	Progressive	CR/PR	CTLA-4	NA	HiSeq 2500(Illumina)
PR4077_T_N	10.1038/s41588-018-0200-2	NA	Male	NA	74.2167	Dead	73.7333	Progressive	CR/PR	CTLA-4	NA	HiSeq 2500(Illumina)
SD1494_T_N	10.1038/s41588-018-0200-2	NA	Male	NA	24.3333	Dead	11.9	Progressive	SD	CTLA-4	NA	HiSeq 2500(Illumina)
SD5038_T_N	10.1038/s41588-018-0200-2	NA	Male	NA	14.6	Alive	5.6	Progressive	SD	CTLA-4	NA	HiSeq 2500(Illumina)
SD5934_T_N	10.1038/s41588-018-0200-2	NA	Male	NA	19.4667	Alive	3.26667	Progressive	SD	CTLA-4	NA	HiSeq 2500(Illumina)
SD6336_T_N	10.1038/s41588-018-0200-2	NA	Male	NA	84.2333	Dead	84.2333	Progressive	SD	CTLA-4	NA	HiSeq 2500(Illumina)
pt211	10.1016/j.cell.2017.09.028	NA	NA	NA	38.1333	Alive	NA	NA	CR/PR	PD-1/PD-L1	Nivolumab	HiSeq 2000/2500(Illumina)
pt212	10.1016/j.cell.2017.09.028	NA	NA	M1b	21.1	Dead	NA	NA	SD	PD-1/PD-L1	Nivolumab	HiSeq 2000/2500(Illumina)
pt213	10.1016/j.cell.2017.09.028	NA	NA	M1c	7.4	Dead	NA	NA	PD	PD-1/PD-L1	Nivolumab	HiSeq 2000/2500(Illumina)
pt215	10.1016/j.cell.2017.09.028	NA	NA	M1c	38.3	Alive	NA	NA	CR/PR	PD-1/PD-L1	Nivolumab	HiSeq 2000/2500(Illumina)
pt216	10.1016/j.cell.2017.09.028	NA	NA	M0	8.63333	Dead	NA	NA	PD	PD-1/PD-L1	Nivolumab	HiSeq 2000/2500(Illumina)
pt217	10.1016/j.cell.2017.09.028	NA	NA	M1c	3.06667	Dead	NA	NA	PD	PD-1/PD-L1	Nivolumab	HiSeq 2000/2500(Illumina)
pt218	10.1016/j.cell.2017.09.028	NA	NA	M1a	8.53333	Dead	NA	NA	SD	PD-1/PD-L1	Nivolumab	HiSeq 2000/2500(Illumina)
pt219	10.1016/j.cell.2017.09.028	NA	NA	NA	27.9	Dead	NA	NA	PD	PD-1/PD-L1	Nivolumab	HiSeq 2000/2500(Illumina)
pt221	10.1016/j.cell.2017.09.028	NA	NA	NA	9.33333	Dead	NA	NA	PD	PD-1/PD-L1	Nivolumab	HiSeq 2000/2500(Illumina)
pt225	10.1016/j.cell.2017.09.028	NA	NA	M1c	1.9	Dead	NA	NA	PD	CTLA-4 plus PD-1/PD-L1	Ipilimumab+Nivolumab	HiSeq 2000/2500(Illumina)
pt226	10.1016/j.cell.2017.09.028	NA	NA	M1a	35.7667	Alive	NA	NA	CR/PR	PD-1/PD-L1	Nivolumab	HiSeq 2000/2500(Illumina)
pt231	10.1016/j.cell.2017.09.028	NA	NA	M1c	1.73333	Dead	NA	NA	SD	PD-1/PD-L1	Nivolumab	HiSeq 2000/2500(Illumina)
pt232	10.1016/j.cell.2017.09.028	NA	NA	M1c	4.96667	Alive	NA	NA	PD	PD-1/PD-L1	Nivolumab	HiSeq 2000/2500(Illumina)
pt233	10.1016/j.cell.2017.09.028	NA	NA	M1c	3.36667	Dead	NA	NA	PD	PD-1/PD-L1	Nivolumab	HiSeq 2000/2500(Illumina)
pt234	10.1016/j.cell.2017.09.028	NA	NA	M1b	31.7333	Alive	NA	NA	SD	PD-1/PD-L1	Nivolumab	HiSeq 2000/2500(Illumina)
pt235	10.1016/j.cell.2017.09.028	NA	NA	M1c	15.8333	Dead	NA	NA	PD	PD-1/PD-L1	Nivolumab	HiSeq 2000/2500(Illumina)
pt236	10.1016/j.cell.2017.09.028	NA	NA	NA	24.6667	Dead	NA	NA	PD	PD-1/PD-L1	Nivolumab	HiSeq 2000/2500(Illumina)
pt237	10.1016/j.cell.2017.09.028	NA	NA	M1c	9.1	Dead	NA	NA	PD	PD-1/PD-L1	Nivolumab	HiSeq 2000/2500(Illumina)
pt238	10.1016/j.cell.2017.09.028	NA	NA	M1a	35.1	Alive	NA	NA	CR/PR	PD-1/PD-L1	Nivolumab	HiSeq 2000/2500(Illumina)
pt239	10.1016/j.cell.2017.09.028	NA	NA	M1a	32.0333	Alive	NA	NA	PD	PD-1/PD-L1	Nivolumab	HiSeq 2000/2500(Illumina)
pt240	10.1016/j.cell.2017.09.028	NA	NA	M1c	3.8	Alive	NA	NA	PD	CTLA-4 plus PD-1/PD-L1	Ipilimumab+Nivolumab	HiSeq 2000/2500(Illumina)
pt242	10.1016/j.cell.2017.09.028	NA	NA	M1b	27.8	Alive	NA	NA	CR/PR	CTLA-4 plus PD-1/PD-L1	Ipilimumab+Nivolumab	HiSeq 2000/2500(Illumina)
pt244	10.1016/j.cell.2017.09.028	NA	NA	M1c	36.0333	Alive	NA	NA	SD	CTLA-4 plus PD-1/PD-L1	Ipilimumab+Nivolumab	HiSeq 2000/2500(Illumina)
pt245	10.1016/j.cell.2017.09.028	NA	NA	M1a	21.5333	Dead	NA	NA	SD	CTLA-4 plus PD-1/PD-L1	Ipilimumab+Nivolumab	HiSeq 2000/2500(Illumina)
pt246	10.1016/j.cell.2017.09.028	NA	NA	M1c	5.56667	Dead	NA	NA	SD	CTLA-4 plus PD-1/PD-L1	Ipilimumab+Nivolumab	HiSeq 2000/2500(Illumina)
pt252	10.1016/j.cell.2017.09.028	NA	NA	NA	36.4333	Alive	NA	NA	CR/PR	PD-1/PD-L1	Nivolumab	HiSeq 2000/2500(Illumina)
pt254	10.1016/j.cell.2017.09.028	NA	NA	M1a	7.56667	Dead	NA	NA	PD	CTLA-4 plus PD-1/PD-L1	Ipilimumab+Nivolumab	HiSeq 2000/2500(Illumina)
pt255	10.1016/j.cell.2017.09.028	NA	NA	M1b	23.9333	Dead	NA	NA	PD	CTLA-4 plus PD-1/PD-L1	Ipilimumab+Nivolumab	HiSeq 2000/2500(Illumina)
pt256	10.1016/j.cell.2017.09.028	NA	NA	M1c	34.8667	Alive	NA	NA	CR/PR	CTLA-4 plus PD-1/PD-L1	Ipilimumab+Nivolumab	HiSeq 2000/2500(Illumina)
pt257	10.1016/j.cell.2017.09.028	NA	NA	NA	27.5667	Alive	NA	NA	CR/PR	CTLA-4 plus PD-1/PD-L1	Ipilimumab+Nivolumab	HiSeq 2000/2500(Illumina)
pt259	10.1016/j.cell.2017.09.028	NA	NA	M1a	1.9	Alive	NA	NA	PD	CTLA-4 plus PD-1/PD-L1	Ipilimumab+Nivolumab	HiSeq 2000/2500(Illumina)
pt260	10.1016/j.cell.2017.09.028	NA	NA	M1c	15.8667	Dead	NA	NA	PD	CTLA-4 plus PD-1/PD-L1	Ipilimumab+Nivolumab	HiSeq 2000/2500(Illumina)
pt261	10.1016/j.cell.2017.09.028	NA	NA	M1c	14.4333	Dead	NA	NA	CR/PR	CTLA-4 plus PD-1/PD-L1	Ipilimumab+Nivolumab	HiSeq 2000/2500(Illumina)
pt262	10.1016/j.cell.2017.09.028	NA	NA	NA	28.8333	Alive	NA	NA	CR/PR	CTLA-4 plus PD-1/PD-L1	Ipilimumab+Nivolumab	HiSeq 2000/2500(Illumina)
pt266	10.1016/j.cell.2017.09.028	NA	NA	M1c	16.6333	Dead	NA	NA	SD	CTLA-4 plus PD-1/PD-L1	Ipilimumab+Nivolumab	HiSeq 2000/2500(Illumina)
pt267	10.1016/j.cell.2017.09.028	NA	NA	M1a	23.6	Dead	NA	NA	SD	PD-1/PD-L1	Nivolumab	HiSeq 2000/2500(Illumina)
pt268	10.1016/j.cell.2017.09.028	NA	NA	M1a	24.6	Alive	NA	NA	PD	PD-1/PD-L1	Nivolumab	HiSeq 2000/2500(Illumina)
pt273	10.1016/j.cell.2017.09.028	NA	NA	M1b	23.0667	Alive	NA	NA	SD	CTLA-4 plus PD-1/PD-L1	Ipilimumab+Nivolumab	HiSeq 2000/2500(Illumina)
pt274	10.1016/j.cell.2017.09.028	NA	NA	NA	18.0667	Dead	NA	NA	PD	PD-1/PD-L1	Nivolumab	HiSeq 2000/2500(Illumina)
pt275	10.1016/j.cell.2017.09.028	NA	NA	M1c	34.4	Alive	NA	NA	SD	CTLA-4 plus PD-1/PD-L1	Ipilimumab+Nivolumab	HiSeq 2000/2500(Illumina)
pt276	10.1016/j.cell.2017.09.028	NA	NA	M1b	28.0667	Alive	NA	NA	CR/PR	CTLA-4 plus PD-1/PD-L1	Ipilimumab+Nivolumab	HiSeq 2000/2500(Illumina)
pt278	10.1016/j.cell.2017.09.028	NA	NA	M1c	10.3667	Dead	NA	NA	SD	CTLA-4 plus PD-1/PD-L1	Ipilimumab+Nivolumab	HiSeq 2000/2500(Illumina)
pt279	10.1016/j.cell.2017.09.028	NA	NA	M1c	8.2	Alive	NA	NA	SD	PD-1/PD-L1	Nivolumab	HiSeq 2000/2500(Illumina)
pt280	10.1016/j.cell.2017.09.028	NA	NA	M1b	25.6667	Dead	NA	NA	CR/PR	PD-1/PD-L1	Nivolumab	HiSeq 2000/2500(Illumina)
pt281	10.1016/j.cell.2017.09.028	NA	NA	M1c	9.36667	Alive	NA	NA	SD	PD-1/PD-L1	Nivolumab	HiSeq 2000/2500(Illumina)
pt282	10.1016/j.cell.2017.09.028	NA	NA	M1c	0.666667	Dead	NA	NA	SD	PD-1/PD-L1	Nivolumab	HiSeq 2000/2500(Illumina)
pt284	10.1016/j.cell.2017.09.028	NA	NA	M1c	0.333333	Dead	NA	NA	SD	PD-1/PD-L1	Nivolumab	HiSeq 2000/2500(Illumina)
pt285	10.1016/j.cell.2017.09.028	NA	NA	M1a	15.7	Dead	NA	NA	SD	PD-1/PD-L1	Nivolumab	HiSeq 2000/2500(Illumina)
pt287	10.1016/j.cell.2017.09.028	NA	NA	NA	7.26667	Dead	NA	NA	SD	CTLA-4 plus PD-1/PD-L1	Ipilimumab+Nivolumab	HiSeq 2000/2500(Illumina)
pt290	10.1016/j.cell.2017.09.028	NA	NA	M1c	14.3	Dead	NA	NA	SD	CTLA-4 plus PD-1/PD-L1	Ipilimumab+Nivolumab	HiSeq 2000/2500(Illumina)
pt291	10.1016/j.cell.2017.09.028	NA	NA	M1c	15.4	Alive	NA	NA	SD	CTLA-4 plus PD-1/PD-L1	Ipilimumab+Nivolumab	HiSeq 2000/2500(Illumina)
pt292	10.1016/j.cell.2017.09.028	NA	NA	M1c	5.03333	Dead	NA	NA	PD	PD-1/PD-L1	Nivolumab	HiSeq 2000/2500(Illumina)
pt293	10.1016/j.cell.2017.09.028	NA	NA	M1a	30.1333	Alive	NA	NA	PD	CTLA-4 plus PD-1/PD-L1	Ipilimumab+Nivolumab	HiSeq 2000/2500(Illumina)
pt294	10.1016/j.cell.2017.09.028	NA	NA	M1c	9.06667	Dead	NA	NA	PD	CTLA-4 plus PD-1/PD-L1	Ipilimumab+Nivolumab	HiSeq 2000/2500(Illumina)
pt295	10.1016/j.cell.2017.09.028	NA	NA	NA	32.4667	Alive	NA	NA	SD	PD-1/PD-L1	Nivolumab	HiSeq 2000/2500(Illumina)
pt297	10.1016/j.cell.2017.09.028	NA	NA	M1a	28.1333	Dead	NA	NA	SD	PD-1/PD-L1	Nivolumab	HiSeq 2000/2500(Illumina)
pt298	10.1016/j.cell.2017.09.028	NA	NA	M1c	5.8	Dead	NA	NA	PD	CTLA-4 plus PD-1/PD-L1	Ipilimumab+Nivolumab	HiSeq 2000/2500(Illumina)
pt300	10.1016/j.cell.2017.09.028	NA	NA	NA	11.1	Dead	NA	NA	SD	CTLA-4 plus PD-1/PD-L1	Ipilimumab+Nivolumab	HiSeq 2000/2500(Illumina)
pt301	10.1016/j.cell.2017.09.028	NA	NA	M1c	28.3	Alive	NA	NA	PD	CTLA-4 plus PD-1/PD-L1	Ipilimumab+Nivolumab	HiSeq 2000/2500(Illumina)
pt302	10.1016/j.cell.2017.09.028	NA	NA	M1c	32.7	Alive	NA	NA	CR/PR	PD-1/PD-L1	Nivolumab	HiSeq 2000/2500(Illumina)
pt306	10.1016/j.cell.2017.09.028	NA	NA	M1c	24.9	Dead	NA	NA	SD	CTLA-4 plus PD-1/PD-L1	Ipilimumab+Nivolumab	HiSeq 2000/2500(Illumina)
pt308	10.1016/j.cell.2017.09.028	NA	NA	M1c	28	Dead	NA	NA	PD	CTLA-4 plus PD-1/PD-L1	Ipilimumab+Nivolumab	HiSeq 2000/2500(Illumina)
pt309	10.1016/j.cell.2017.09.028	NA	NA	M1a	27.8	Alive	NA	NA	CR/PR	CTLA-4 plus PD-1/PD-L1	Ipilimumab+Nivolumab	HiSeq 2000/2500(Illumina)
pt310	10.1016/j.cell.2017.09.028	NA	NA	NA	21.2	Alive	NA	NA	SD	PD-1/PD-L1	Nivolumab	HiSeq 2000/2500(Illumina)
pt311	10.1016/j.cell.2017.09.028	NA	NA	M1b	16.1333	Alive	NA	NA	PD	CTLA-4 plus PD-1/PD-L1	Ipilimumab+Nivolumab	HiSeq 2000/2500(Illumina)
pt312	10.1016/j.cell.2017.09.028	NA	NA	NA	27.2667	Alive	NA	NA	CR/PR	CTLA-4 plus PD-1/PD-L1	Ipilimumab+Nivolumab	HiSeq 2000/2500(Illumina)
pt314	10.1016/j.cell.2017.09.028	NA	NA	M1c	3.03333	Dead	NA	NA	PD	CTLA-4 plus PD-1/PD-L1	Ipilimumab+Nivolumab	HiSeq 2000/2500(Illumina)
pt316	10.1016/j.cell.2017.09.028	NA	NA	M1b	30.4333	Alive	NA	NA	SD	CTLA-4 plus PD-1/PD-L1	Ipilimumab+Nivolumab	HiSeq 2000/2500(Illumina)
* OS: overall survival
** PFS: progression-free survival
*** CR: complete response; PR: partial response; SD: stable disease; PD: progressive disease; MR: mixed response; NA: not available

## Sheet: Table S2
Table S2 Data availability of all melanoma samples
Variable	Available	Not available
Age	367	264
Sex	563	68
Stage	414	217
OS	630	1
OS status	627	4
PFS	405	226
PFS status	390	241
Response	627	4
Therapy target	631	0
Therapy drug	480	151
Sequencing platform	631	0

## Sheet: Table S3
Table S3 Clinical characteristics of 313 melanoma samples from the MSKCC cohort
Sample ID	Patient ID	Age	Sex	Therapy target	OS (months)	OS status	Sequencing platform
P-0000958-T01-IM3	P-0000958	16	Female	CTLA-4	35	Alive	MSK-IMPACT
P-0015007-T01-IM6	P-0015007	20	Male	PD-1/PD-L1	19	Alive	MSK-IMPACT
P-0012869-T01-IM5	P-0012869	23	Female	PD-1/PD-L1	14	Dead	MSK-IMPACT
P-0004203-T01-IM5	P-0004203	23	Male	CTLA-4 plus PD-1/PD-L1	32	Alive	MSK-IMPACT
P-0005157-T01-IM5	P-0005157	25	Male	CTLA-4 plus PD-1/PD-L1	7	Dead	MSK-IMPACT
P-0005971-T01-IM5	P-0005971	25	Female	CTLA-4 plus PD-1/PD-L1	13	Dead	MSK-IMPACT
P-0005583-T01-IM5	P-0005583	25	Female	CTLA-4 plus PD-1/PD-L1	1	Dead	MSK-IMPACT
P-0005493-T01-IM5	P-0005493	27	Male	CTLA-4 plus PD-1/PD-L1	31	Alive	MSK-IMPACT
P-0008492-T02-IM5	P-0008492	28	Male	CTLA-4 plus PD-1/PD-L1	14	Dead	MSK-IMPACT
P-0008912-T01-IM5	P-0008912	28	Female	CTLA-4 plus PD-1/PD-L1	1	Dead	MSK-IMPACT
P-0007238-T01-IM5	P-0007238	30	Male	PD-1/PD-L1	28	Alive	MSK-IMPACT
P-0002418-T01-IM3	P-0002418	30	Female	CTLA-4	31	Alive	MSK-IMPACT
P-0008904-T01-IM5	P-0008904	31	Female	CTLA-4 plus PD-1/PD-L1	11	Dead	MSK-IMPACT
P-0005604-T01-IM5	P-0005604	33	Male	CTLA-4 plus PD-1/PD-L1	30	Alive	MSK-IMPACT
P-0004661-T01-IM5	P-0004661	33	Male	CTLA-4 plus PD-1/PD-L1	32	Alive	MSK-IMPACT
P-0007736-T01-IM5	P-0007736	33	Female	CTLA-4	71	Alive	MSK-IMPACT
P-0015511-T01-IM6	P-0015511	33	Male	CTLA-4 plus PD-1/PD-L1	15	Alive	MSK-IMPACT
P-0015373-T01-IM6	P-0015373	34	Male	CTLA-4 plus PD-1/PD-L1	17	Alive	MSK-IMPACT
P-0010111-T01-IM5	P-0010111	35	Female	CTLA-4	13	Alive	MSK-IMPACT
P-0006192-T01-IM5	P-0006192	35	Female	CTLA-4 plus PD-1/PD-L1	30	Alive	MSK-IMPACT
P-0003742-T01-IM5	P-0003742	36	Female	CTLA-4	18	Dead	MSK-IMPACT
P-0002018-T01-IM3	P-0002018	36	Female	CTLA-4 plus PD-1/PD-L1	4	Dead	MSK-IMPACT
P-0007561-T01-IM5	P-0007561	36	Female	CTLA-4 plus PD-1/PD-L1	0	Dead	MSK-IMPACT
P-0004706-T01-IM5	P-0004706	39	Male	CTLA-4 plus PD-1/PD-L1	13	Dead	MSK-IMPACT
P-0010644-T01-IM5	P-0010644	40	Male	PD-1/PD-L1	10	Dead	MSK-IMPACT
P-0009180-T01-IM5	P-0009180	41	Female	CTLA-4 plus PD-1/PD-L1	4	Dead	MSK-IMPACT
P-0005383-T01-IM5	P-0005383	41	Male	PD-1/PD-L1	49	Alive	MSK-IMPACT
P-0015977-T01-IM6	P-0015977	42	Female	CTLA-4 plus PD-1/PD-L1	17	Alive	MSK-IMPACT
P-0004132-T01-IM5	P-0004132	42	Male	CTLA-4 plus PD-1/PD-L1	22	Dead	MSK-IMPACT
P-0009527-T01-IM5	P-0009527	42	Female	CTLA-4 plus PD-1/PD-L1	19	Alive	MSK-IMPACT
P-0002507-T01-IM3	P-0002507	43	Female	PD-1/PD-L1	10	Dead	MSK-IMPACT
P-0006476-T01-IM5	P-0006476	43	Male	CTLA-4	58	Dead	MSK-IMPACT
P-0013956-T01-IM5	P-0013956	44	Female	PD-1/PD-L1	8	Dead	MSK-IMPACT
P-0014148-T01-IM5	P-0014148	44	Female	CTLA-4	80	Alive	MSK-IMPACT
P-0001706-T01-IM3	P-0001706	45	Male	PD-1/PD-L1	15	Dead	MSK-IMPACT
P-0012446-T01-IM5	P-0012446	45	Female	CTLA-4 plus PD-1/PD-L1	20	Alive	MSK-IMPACT
P-0014229-T01-IM6	P-0014229	45	Female	PD-1/PD-L1	16	Alive	MSK-IMPACT
P-0016506-T01-IM6	P-0016506	46	Female	PD-1/PD-L1	14	Alive	MSK-IMPACT
P-0011297-T01-IM5	P-0011297	46	Male	CTLA-4	66	Alive	MSK-IMPACT
P-0008963-T01-IM5	P-0008963	46	Male	CTLA-4	44	Alive	MSK-IMPACT
P-0005304-T01-IM5	P-0005304	47	Female	CTLA-4 plus PD-1/PD-L1	1	Dead	MSK-IMPACT
P-0013035-T01-IM5	P-0013035	47	Female	CTLA-4	55	Alive	MSK-IMPACT
P-0015679-T01-IM6	P-0015679	47	Male	CTLA-4 plus PD-1/PD-L1	18	Alive	MSK-IMPACT
P-0009148-T01-IM5	P-0009148	47	Male	CTLA-4	45	Alive	MSK-IMPACT
P-0003921-T01-IM5	P-0003921	47	Male	CTLA-4 plus PD-1/PD-L1	7	Alive	MSK-IMPACT
P-0002353-T01-IM3	P-0002353	47	Female	CTLA-4	21	Dead	MSK-IMPACT
P-0003401-T01-IM5	P-0003401	48	Female	CTLA-4	25	Dead	MSK-IMPACT
P-0014379-T01-IM6	P-0014379	48	Male	PD-1/PD-L1	17	Alive	MSK-IMPACT
P-0009308-T01-IM5	P-0009308	48	Female	CTLA-4 plus PD-1/PD-L1	22	Alive	MSK-IMPACT
P-0012529-T01-IM5	P-0012529	48	Male	PD-1/PD-L1	4	Dead	MSK-IMPACT
P-0003621-T01-IM5	P-0003621	49	Female	CTLA-4 plus PD-1/PD-L1	35	Alive	MSK-IMPACT
P-0011476-T01-IM5	P-0011476	49	Male	PD-1/PD-L1	16	Alive	MSK-IMPACT
P-0006952-T01-IM5	P-0006952	49	Male	CTLA-4	69	Alive	MSK-IMPACT
P-0001179-T01-IM3	P-0001179	50	Female	PD-1/PD-L1	6	Dead	MSK-IMPACT
P-0008445-T01-IM5	P-0008445	50	Male	CTLA-4 plus PD-1/PD-L1	18	Alive	MSK-IMPACT
P-0008403-T01-IM5	P-0008403	50	Male	CTLA-4 plus PD-1/PD-L1	24	Alive	MSK-IMPACT
P-0004348-T01-IM5	P-0004348	50	Female	CTLA-4 plus PD-1/PD-L1	32	Alive	MSK-IMPACT
P-0006946-T01-IM5	P-0006946	51	Male	CTLA-4	13	Dead	MSK-IMPACT
P-0009084-T01-IM5	P-0009084	51	Male	CTLA-4 plus PD-1/PD-L1	18	Dead	MSK-IMPACT
P-0000922-T01-IM3	P-0000922	51	Male	CTLA-4	17	Dead	MSK-IMPACT
P-0002380-T01-IM3	P-0002380	51	Female	CTLA-4 plus PD-1/PD-L1	32	Alive	MSK-IMPACT
P-0003868-T01-IM5	P-0003868	51	Male	CTLA-4 plus PD-1/PD-L1	49	Dead	MSK-IMPACT
P-0008434-T01-IM5	P-0008434	51	Female	PD-1/PD-L1	23	Alive	MSK-IMPACT
P-0006973-T01-IM5	P-0006973	52	Male	PD-1/PD-L1	61	Alive	MSK-IMPACT
P-0010232-T01-IM5	P-0010232	52	Male	CTLA-4 plus PD-1/PD-L1	25	Alive	MSK-IMPACT
P-0006731-T01-IM5	P-0006731	52	Female	CTLA-4 plus PD-1/PD-L1	29	Alive	MSK-IMPACT
P-0001081-T01-IM3	P-0001081	52	Female	CTLA-4	45	Alive	MSK-IMPACT
P-0010340-T01-IM5	P-0010340	52	Male	CTLA-4	23	Alive	MSK-IMPACT
P-0010327-T01-IM5	P-0010327	53	Male	CTLA-4 plus PD-1/PD-L1	23	Alive	MSK-IMPACT
P-0005687-T01-IM5	P-0005687	53	Male	PD-1/PD-L1	11	Dead	MSK-IMPACT
P-0002765-T01-IM3	P-0002765	53	Male	CTLA-4	7	Dead	MSK-IMPACT
P-0008999-T01-IM5	P-0008999	53	Male	CTLA-4 plus PD-1/PD-L1	6	Dead	MSK-IMPACT
P-0005222-T01-IM5	P-0005222	53	Male	CTLA-4	69	Alive	MSK-IMPACT
P-0002392-T01-IM3	P-0002392	53	Male	CTLA-4	39	Alive	MSK-IMPACT
P-0010115-T01-IM5	P-0010115	53	Male	PD-1/PD-L1	23	Alive	MSK-IMPACT
P-0000898-T01-IM3	P-0000898	54	Male	CTLA-4	21	Dead	MSK-IMPACT
P-0015530-T01-IM6	P-0015530	54	Male	PD-1/PD-L1	15	Alive	MSK-IMPACT
P-0008375-T01-IM5	P-0008375	54	Female	CTLA-4 plus PD-1/PD-L1	1	Dead	MSK-IMPACT
P-0015855-T01-IM6	P-0015855	54	Male	PD-1/PD-L1	16	Alive	MSK-IMPACT
P-0015521-T01-IM6	P-0015521	54	Male	PD-1/PD-L1	15	Alive	MSK-IMPACT
P-0003620-T01-IM5	P-0003620	54	Female	CTLA-4	33	Alive	MSK-IMPACT
P-0004952-T01-IM5	P-0004952	54	Male	CTLA-4 plus PD-1/PD-L1	32	Alive	MSK-IMPACT
P-0008050-T01-IM5	P-0008050	55	Male	PD-1/PD-L1	15	Alive	MSK-IMPACT
P-0003197-T01-IM5	P-0003197	55	Male	CTLA-4	2	Dead	MSK-IMPACT
P-0009345-T01-IM5	P-0009345	55	Female	CTLA-4 plus PD-1/PD-L1	23	Alive	MSK-IMPACT
P-0005201-T01-IM5	P-0005201	55	Male	CTLA-4 plus PD-1/PD-L1	32	Alive	MSK-IMPACT
P-0007970-T01-IM5	P-0007970	55	Male	CTLA-4 plus PD-1/PD-L1	3	Alive	MSK-IMPACT
P-0014206-T01-IM6	P-0014206	55	Male	CTLA-4 plus PD-1/PD-L1	17	Alive	MSK-IMPACT
P-0015717-T01-IM6	P-0015717	56	Male	CTLA-4 plus PD-1/PD-L1	18	Alive	MSK-IMPACT
P-0004048-T01-IM5	P-0004048	56	Male	PD-1/PD-L1	41	Dead	MSK-IMPACT
P-0001029-T01-IM3	P-0001029	56	Male	CTLA-4	30	Dead	MSK-IMPACT
P-0003372-T01-IM5	P-0003372	56	Female	CTLA-4 plus PD-1/PD-L1	33	Alive	MSK-IMPACT
P-0010737-T01-IM5	P-0010737	56	Male	CTLA-4	22	Dead	MSK-IMPACT
P-0009072-T01-IM5	P-0009072	56	Male	CTLA-4 plus PD-1/PD-L1	24	Alive	MSK-IMPACT
P-0009177-T01-IM5	P-0009177	56	Female	CTLA-4 plus PD-1/PD-L1	8	Dead	MSK-IMPACT
P-0004933-T01-IM5	P-0004933	56	Male	CTLA-4 plus PD-1/PD-L1	33	Alive	MSK-IMPACT
P-0003872-T01-IM5	P-0003872	56	Female	CTLA-4	65	Alive	MSK-IMPACT
P-0003728-T01-IM5	P-0003728	56	Male	CTLA-4 plus PD-1/PD-L1	34	Alive	MSK-IMPACT
P-0008997-T01-IM5	P-0008997	56	Female	CTLA-4 plus PD-1/PD-L1	23	Alive	MSK-IMPACT
P-0005121-T02-IM5	P-0005121	57	Female	PD-1/PD-L1	11	Alive	MSK-IMPACT
P-0012966-T01-IM5	P-0012966	57	Female	PD-1/PD-L1	12	Dead	MSK-IMPACT
P-0005053-T01-IM5	P-0005053	57	Male	CTLA-4 plus PD-1/PD-L1	36	Alive	MSK-IMPACT
P-0013343-T01-IM5	P-0013343	57	Female	CTLA-4	60	Dead	MSK-IMPACT
P-0008728-T01-IM5	P-0008728	57	Female	CTLA-4 plus PD-1/PD-L1	25	Alive	MSK-IMPACT
P-0009648-T01-IM5	P-0009648	58	Male	PD-1/PD-L1	15	Dead	MSK-IMPACT
P-0004832-T01-IM5	P-0004832	58	Male	CTLA-4	29	Dead	MSK-IMPACT
P-0013451-T01-IM5	P-0013451	58	Female	CTLA-4 plus PD-1/PD-L1	17	Alive	MSK-IMPACT
P-0013596-T01-IM5	P-0013596	58	Male	PD-1/PD-L1	8	Dead	MSK-IMPACT
P-0012856-T01-IM5	P-0012856	58	Male	PD-1/PD-L1	18	Alive	MSK-IMPACT
P-0009950-T01-IM5	P-0009950	58	Male	CTLA-4 plus PD-1/PD-L1	24	Alive	MSK-IMPACT
P-0005062-T01-IM5	P-0005062	59	Female	CTLA-4 plus PD-1/PD-L1	31	Alive	MSK-IMPACT
P-0006109-T01-IM5	P-0006109	59	Female	CTLA-4	5	Alive	MSK-IMPACT
P-0004253-T01-IM5	P-0004253	59	Male	CTLA-4	42	Dead	MSK-IMPACT
P-0010847-T01-IM5	P-0010847	59	Male	PD-1/PD-L1	22	Alive	MSK-IMPACT
P-0012080-T01-IM5	P-0012080	59	Male	CTLA-4	21	Alive	MSK-IMPACT
P-0007927-T01-IM5	P-0007927	60	Male	PD-1/PD-L1	4	Dead	MSK-IMPACT
P-0001669-T01-IM3	P-0001669	60	Male	CTLA-4	5	Dead	MSK-IMPACT
P-0013412-T01-IM5	P-0013412	60	Male	CTLA-4 plus PD-1/PD-L1	13	Alive	MSK-IMPACT
P-0007142-T01-IM5	P-0007142	60	Male	PD-1/PD-L1	28	Alive	MSK-IMPACT
P-0009292-T01-IM5	P-0009292	60	Male	PD-1/PD-L1	24	Alive	MSK-IMPACT
P-0008009-T01-IM5	P-0008009	60	Male	CTLA-4 plus PD-1/PD-L1	24	Alive	MSK-IMPACT
P-0013025-T01-IM5	P-0013025	60	Male	CTLA-4	43	Alive	MSK-IMPACT
P-0014242-T01-IM6	P-0014242	60	Male	CTLA-4 plus PD-1/PD-L1	18	Alive	MSK-IMPACT
P-0012550-T01-IM5	P-0012550	60	Female	PD-1/PD-L1	16	Alive	MSK-IMPACT
P-0005235-T01-IM5	P-0005235	61	Male	CTLA-4 plus PD-1/PD-L1	27	Dead	MSK-IMPACT
P-0001646-T01-IM3	P-0001646	61	Female	CTLA-4	10	Dead	MSK-IMPACT
P-0004686-T01-IM5	P-0004686	61	Female	PD-1/PD-L1	5	Dead	MSK-IMPACT
P-0003749-T01-IM5	P-0003749	61	Male	CTLA-4 plus PD-1/PD-L1	24	Alive	MSK-IMPACT
P-0012780-T01-IM5	P-0012780	61	Female	CTLA-4 plus PD-1/PD-L1	11	Dead	MSK-IMPACT
P-0012968-T01-IM5	P-0012968	61	Male	CTLA-4 plus PD-1/PD-L1	19	Alive	MSK-IMPACT
P-0012551-T01-IM5	P-0012551	61	Female	CTLA-4	20	Alive	MSK-IMPACT
P-0005109-T01-IM5	P-0005109	61	Male	CTLA-4 plus PD-1/PD-L1	18	Alive	MSK-IMPACT
P-0014159-T01-IM5	P-0014159	61	Male	PD-1/PD-L1	2	Dead	MSK-IMPACT
P-0001603-T01-IM3	P-0001603	61	Male	CTLA-4	40	Alive	MSK-IMPACT
P-0006971-T01-IM5	P-0006971	62	Male	CTLA-4	13	Dead	MSK-IMPACT
P-0010614-T01-IM5	P-0010614	62	Female	PD-1/PD-L1	11	Dead	MSK-IMPACT
P-0010975-T01-IM5	P-0010975	62	Female	PD-1/PD-L1	0	Dead	MSK-IMPACT
P-0001841-T01-IM3	P-0001841	62	Male	CTLA-4 plus PD-1/PD-L1	3	Dead	MSK-IMPACT
P-0012315-T01-IM5	P-0012315	62	Female	PD-1/PD-L1	18	Alive	MSK-IMPACT
P-0012783-T01-IM5	P-0012783	62	Male	CTLA-4 plus PD-1/PD-L1	30	Alive	MSK-IMPACT
P-0006177-T01-IM5	P-0006177	62	Male	PD-1/PD-L1	8	Dead	MSK-IMPACT
P-0013845-T01-IM5	P-0013845	63	Male	CTLA-4 plus PD-1/PD-L1	28	Alive	MSK-IMPACT
P-0002165-T01-IM3	P-0002165	63	Male	CTLA-4 plus PD-1/PD-L1	22	Alive	MSK-IMPACT
P-0004871-T01-IM5	P-0004871	63	Female	CTLA-4	44	Alive	MSK-IMPACT
P-0013232-T01-IM5	P-0013232	63	Male	PD-1/PD-L1	11	Alive	MSK-IMPACT
P-0003703-T01-IM5	P-0003703	64	Female	CTLA-4	30	Dead	MSK-IMPACT
P-0007061-T01-IM5	P-0007061	64	Female	CTLA-4 plus PD-1/PD-L1	28	Alive	MSK-IMPACT
P-0006845-T01-IM5	P-0006845	64	Male	PD-1/PD-L1	29	Alive	MSK-IMPACT
P-0005144-T01-IM5	P-0005144	64	Male	CTLA-4	40	Dead	MSK-IMPACT
P-0013765-T01-IM5	P-0013765	64	Male	CTLA-4 plus PD-1/PD-L1	15	Alive	MSK-IMPACT
P-0009736-T01-IM5	P-0009736	64	Male	CTLA-4 plus PD-1/PD-L1	23	Alive	MSK-IMPACT
P-0001710-T01-IM3	P-0001710	64	Male	CTLA-4	40	Alive	MSK-IMPACT
P-0006339-T01-IM5	P-0006339	64	Female	PD-1/PD-L1	1	Alive	MSK-IMPACT
P-0002429-T01-IM3	P-0002429	65	Male	CTLA-4	7	Dead	MSK-IMPACT
P-0015791-T01-IM6	P-0015791	65	Male	PD-1/PD-L1	58	Dead	MSK-IMPACT
P-0008659-T01-IM5	P-0008659	65	Male	PD-1/PD-L1	8	Dead	MSK-IMPACT
P-0003757-T01-IM5	P-0003757	65	Male	CTLA-4 plus PD-1/PD-L1	35	Alive	MSK-IMPACT
P-0005352-T01-IM5	P-0005352	65	Female	CTLA-4 plus PD-1/PD-L1	30	Alive	MSK-IMPACT
P-0001560-T01-IM3	P-0001560	65	Male	CTLA-4	43	Alive	MSK-IMPACT
P-0002914-T01-IM3	P-0002914	65	Male	CTLA-4 plus PD-1/PD-L1	24	Dead	MSK-IMPACT
P-0009435-T01-IM5	P-0009435	66	Female	PD-1/PD-L1	20	Alive	MSK-IMPACT
P-0009074-T01-IM5	P-0009074	66	Female	CTLA-4 plus PD-1/PD-L1	14	Dead	MSK-IMPACT
P-0014966-T01-IM6	P-0014966	66	Male	PD-1/PD-L1	17	Alive	MSK-IMPACT
P-0005733-T01-IM5	P-0005733	66	Female	CTLA-4	44	Dead	MSK-IMPACT
P-0010249-T01-IM5	P-0010249	66	Male	CTLA-4	28	Alive	MSK-IMPACT
P-0015612-T01-IM6	P-0015612	66	Female	CTLA-4 plus PD-1/PD-L1	15	Alive	MSK-IMPACT
P-0009105-T01-IM5	P-0009105	66	Female	CTLA-4	39	Alive	MSK-IMPACT
P-0015407-T01-IM6	P-0015407	66	Male	CTLA-4 plus PD-1/PD-L1	20	Alive	MSK-IMPACT
P-0015415-T01-IM6	P-0015415	66	Male	CTLA-4 plus PD-1/PD-L1	5	Dead	MSK-IMPACT
P-0014449-T01-IM6	P-0014449	67	Male	CTLA-4 plus PD-1/PD-L1	11	Dead	MSK-IMPACT
P-0015989-T01-IM6	P-0015989	67	Male	PD-1/PD-L1	14	Alive	MSK-IMPACT
P-0016531-T01-IM6	P-0016531	67	Male	CTLA-4 plus PD-1/PD-L1	14	Alive	MSK-IMPACT
P-0003881-T01-IM5	P-0003881	67	Male	CTLA-4 plus PD-1/PD-L1	26	Alive	MSK-IMPACT
P-0006773-T01-IM5	P-0006773	67	Female	PD-1/PD-L1	9	Dead	MSK-IMPACT
P-0008490-T01-IM5	P-0008490	67	Female	PD-1/PD-L1	24	Alive	MSK-IMPACT
P-0010008-T01-IM5	P-0010008	67	Male	CTLA-4 plus PD-1/PD-L1	2	Dead	MSK-IMPACT
P-0000895-T01-IM3	P-0000895	67	Male	CTLA-4 plus PD-1/PD-L1	33	Dead	MSK-IMPACT
P-0013318-T01-IM5	P-0013318	67	Male	PD-1/PD-L1	18	Alive	MSK-IMPACT
P-0013274-T01-IM5	P-0013274	67	Male	PD-1/PD-L1	13	Dead	MSK-IMPACT
P-0004142-T01-IM5	P-0004142	67	Female	CTLA-4	35	Alive	MSK-IMPACT
P-0004518-T01-IM5	P-0004518	67	Female	CTLA-4	38	Alive	MSK-IMPACT
P-0002504-T01-IM3	P-0002504	67	Male	CTLA-4	28	Dead	MSK-IMPACT
P-0003560-T01-IM5	P-0003560	67	Male	CTLA-4	41	Alive	MSK-IMPACT
P-0016697-T01-IM6	P-0016697	68	Female	PD-1/PD-L1	14	Alive	MSK-IMPACT
P-0003899-T01-IM5	P-0003899	68	Male	PD-1/PD-L1	3	Alive	MSK-IMPACT
P-0009831-T01-IM5	P-0009831	68	Female	PD-1/PD-L1	15	Dead	MSK-IMPACT
P-0009019-T01-IM5	P-0009019	68	Male	PD-1/PD-L1	13	Dead	MSK-IMPACT
P-0004527-T01-IM5	P-0004527	68	Female	CTLA-4	47	Dead	MSK-IMPACT
P-0009106-T01-IM5	P-0009106	68	Female	CTLA-4 plus PD-1/PD-L1	31	Alive	MSK-IMPACT
P-0005928-T01-IM5	P-0005928	68	Male	PD-1/PD-L1	29	Alive	MSK-IMPACT
P-0008942-T01-IM5	P-0008942	68	Male	CTLA-4 plus PD-1/PD-L1	25	Alive	MSK-IMPACT
P-0015257-T01-IM6	P-0015257	68	Female	PD-1/PD-L1	14	Alive	MSK-IMPACT
P-0013200-T01-IM5	P-0013200	69	Female	CTLA-4 plus PD-1/PD-L1	19	Alive	MSK-IMPACT
P-0001679-T01-IM3	P-0001679	69	Male	CTLA-4	4	Dead	MSK-IMPACT
P-0013389-T01-IM5	P-0013389	69	Male	PD-1/PD-L1	18	Alive	MSK-IMPACT
P-0003255-T01-IM5	P-0003255	69	Male	CTLA-4 plus PD-1/PD-L1	2	Dead	MSK-IMPACT
P-0013525-T01-IM5	P-0013525	69	Female	CTLA-4	19	Alive	MSK-IMPACT
P-0015697-T01-IM6	P-0015697	69	Female	PD-1/PD-L1	14	Alive	MSK-IMPACT
P-0009108-T01-IM5	P-0009108	69	Male	CTLA-4 plus PD-1/PD-L1	20	Alive	MSK-IMPACT
P-0015471-T01-IM6	P-0015471	70	Male	PD-1/PD-L1	13	Alive	MSK-IMPACT
P-0000968-T01-IM3	P-0000968	70	Male	CTLA-4 plus PD-1/PD-L1	48	Alive	MSK-IMPACT
P-0008784-T02-IM5	P-0008784	70	Female	PD-1/PD-L1	8	Dead	MSK-IMPACT
P-0012282-T01-IM5	P-0012282	70	Male	CTLA-4	17	Alive	MSK-IMPACT
P-0010915-T01-IM5	P-0010915	70	Female	PD-1/PD-L1	13	Dead	MSK-IMPACT
P-0013111-T01-IM5	P-0013111	70	Male	PD-1/PD-L1	20	Alive	MSK-IMPACT
P-0007810-T02-IM5	P-0007810	70	Male	PD-1/PD-L1	27	Alive	MSK-IMPACT
P-0009497-T01-IM5	P-0009497	71	Male	CTLA-4	56	Alive	MSK-IMPACT
P-0010495-T01-IM5	P-0010495	71	Female	PD-1/PD-L1	2	Dead	MSK-IMPACT
P-0003743-T01-IM5	P-0003743	71	Male	CTLA-4 plus PD-1/PD-L1	51	Alive	MSK-IMPACT
P-0010670-T01-IM5	P-0010670	71	Male	CTLA-4 plus PD-1/PD-L1	13	Alive	MSK-IMPACT
P-0002706-T01-IM3	P-0002706	71	Female	CTLA-4	32	Dead	MSK-IMPACT
P-0012999-T01-IM5	P-0012999	71	Male	CTLA-4 plus PD-1/PD-L1	13	Dead	MSK-IMPACT
P-0005725-T01-IM5	P-0005725	71	Male	PD-1/PD-L1	13	Alive	MSK-IMPACT
P-0014910-T01-IM6	P-0014910	71	Male	PD-1/PD-L1	20	Alive	MSK-IMPACT
P-0000596-T01-IM3	P-0000596	71	Male	CTLA-4	42	Alive	MSK-IMPACT
P-0012361-T01-IM5	P-0012361	71	Male	PD-1/PD-L1	16	Dead	MSK-IMPACT
P-0007918-T01-IM5	P-0007918	71	Male	CTLA-4 plus PD-1/PD-L1	1	Dead	MSK-IMPACT
P-0001485-T01-IM3	P-0001485	71	Male	CTLA-4	7	Dead	MSK-IMPACT
P-0005180-T01-IM5	P-0005180	72	Male	PD-1/PD-L1	11	Dead	MSK-IMPACT
P-0009944-T01-IM5	P-0009944	72	Female	CTLA-4 plus PD-1/PD-L1	23	Alive	MSK-IMPACT
P-0004349-T01-IM5	P-0004349	72	Female	PD-1/PD-L1	35	Alive	MSK-IMPACT
P-0007235-T01-IM5	P-0007235	72	Female	CTLA-4 plus PD-1/PD-L1	9	Dead	MSK-IMPACT
P-0008733-T01-IM5	P-0008733	72	Male	PD-1/PD-L1	12	Dead	MSK-IMPACT
P-0005421-T01-IM5	P-0005421	72	Male	PD-1/PD-L1	32	Alive	MSK-IMPACT
P-0007876-T01-IM5	P-0007876	72	Female	PD-1/PD-L1	12	Alive	MSK-IMPACT
P-0002490-T01-IM3	P-0002490	72	Male	CTLA-4 plus PD-1/PD-L1	41	Dead	MSK-IMPACT
P-0006467-T01-IM5	P-0006467	73	Male	CTLA-4 plus PD-1/PD-L1	29	Alive	MSK-IMPACT
P-0003700-T01-IM5	P-0003700	73	Male	CTLA-4 plus PD-1/PD-L1	36	Alive	MSK-IMPACT
P-0016177-T01-IM6	P-0016177	73	Male	PD-1/PD-L1	15	Alive	MSK-IMPACT
P-0006488-T01-IM5	P-0006488	73	Female	CTLA-4 plus PD-1/PD-L1	50	Alive	MSK-IMPACT
P-0007517-T01-IM5	P-0007517	73	Male	CTLA-4 plus PD-1/PD-L1	4	Dead	MSK-IMPACT
P-0012420-T01-IM5	P-0012420	73	Male	PD-1/PD-L1	19	Alive	MSK-IMPACT
P-0009311-T01-IM5	P-0009311	73	Female	CTLA-4 plus PD-1/PD-L1	7	Dead	MSK-IMPACT
P-0001361-T01-IM3	P-0001361	73	Male	CTLA-4	42	Dead	MSK-IMPACT
P-0015438-T01-IM6	P-0015438	73	Male	CTLA-4 plus PD-1/PD-L1	15	Alive	MSK-IMPACT
P-0002517-T01-IM3	P-0002517	74	Male	CTLA-4	19	Dead	MSK-IMPACT
P-0005655-T01-IM5	P-0005655	74	Female	PD-1/PD-L1	23	Alive	MSK-IMPACT
P-0002456-T01-IM3	P-0002456	74	Female	CTLA-4	1	Dead	MSK-IMPACT
P-0006034-T01-IM5	P-0006034	74	Male	CTLA-4 plus PD-1/PD-L1	30	Alive	MSK-IMPACT
P-0001756-T01-IM3	P-0001756	74	Male	CTLA-4	40	Alive	MSK-IMPACT
P-0008857-T01-IM5	P-0008857	74	Female	PD-1/PD-L1	24	Alive	MSK-IMPACT
P-0005366-T01-IM5	P-0005366	74	Male	PD-1/PD-L1	13	Dead	MSK-IMPACT
P-0000697-T01-IM3	P-0000697	75	Female	CTLA-4 plus PD-1/PD-L1	32	Dead	MSK-IMPACT
P-0015122-T01-IM6	P-0015122	75	Female	PD-1/PD-L1	2	Alive	MSK-IMPACT
P-0003069-T01-IM5	P-0003069	75	Female	CTLA-4	7	Dead	MSK-IMPACT
P-0008870-T01-IM5	P-0008870	76	Female	PD-1/PD-L1	19	Alive	MSK-IMPACT
P-0002422-T01-IM3	P-0002422	76	Female	PD-1/PD-L1	6	Dead	MSK-IMPACT
P-0005118-T01-IM5	P-0005118	76	Male	CTLA-4 plus PD-1/PD-L1	28	Alive	MSK-IMPACT
P-0013413-T01-IM5	P-0013413	76	Male	CTLA-4	14	Dead	MSK-IMPACT
P-0005228-T01-IM5	P-0005228	76	Male	PD-1/PD-L1	39	Alive	MSK-IMPACT
P-0001174-T01-IM3	P-0001174	77	Female	CTLA-4	70	Alive	MSK-IMPACT
P-0004272-T01-IM5	P-0004272	77	Male	PD-1/PD-L1	3	Dead	MSK-IMPACT
P-0005260-T01-IM5	P-0005260	77	Female	PD-1/PD-L1	13	Alive	MSK-IMPACT
P-0008080-T01-IM5	P-0008080	77	Male	CTLA-4	39	Alive	MSK-IMPACT
P-0014236-T01-IM6	P-0014236	78	Male	CTLA-4 plus PD-1/PD-L1	17	Alive	MSK-IMPACT
P-0002993-T01-IM3	P-0002993	78	Male	CTLA-4	59	Dead	MSK-IMPACT
P-0013854-T01-IM5	P-0013854	78	Male	CTLA-4 plus PD-1/PD-L1	33	Dead	MSK-IMPACT
P-0005146-T01-IM5	P-0005146	78	Female	PD-1/PD-L1	32	Alive	MSK-IMPACT
P-0014137-T01-IM5	P-0014137	78	Male	PD-1/PD-L1	9	Alive	MSK-IMPACT
P-0005039-T01-IM5	P-0005039	78	Female	CTLA-4 plus PD-1/PD-L1	1	Dead	MSK-IMPACT
P-0000686-T01-IM3	P-0000686	78	Male	CTLA-4	80	Alive	MSK-IMPACT
P-0013313-T01-IM5	P-0013313	79	Male	PD-1/PD-L1	11	Dead	MSK-IMPACT
P-0010937-T01-IM5	P-0010937	79	Male	CTLA-4	12	Dead	MSK-IMPACT
P-0000646-T02-IM3	P-0000646	79	Male	CTLA-4	77	Alive	MSK-IMPACT
P-0002019-T01-IM3	P-0002019	80	Male	PD-1/PD-L1	7	Alive	MSK-IMPACT
P-0002305-T01-IM3	P-0002305	80	Male	CTLA-4	14	Alive	MSK-IMPACT
P-0008228-T01-IM5	P-0008228	80	Male	PD-1/PD-L1	28	Alive	MSK-IMPACT
P-0013951-T01-IM5	P-0013951	81	Male	CTLA-4 plus PD-1/PD-L1	10	Dead	MSK-IMPACT
P-0006121-T01-IM5	P-0006121	81	Female	CTLA-4	50	Alive	MSK-IMPACT
P-0013659-T01-IM5	P-0013659	81	Male	PD-1/PD-L1	17	Alive	MSK-IMPACT
P-0002157-T01-IM3	P-0002157	81	Female	PD-1/PD-L1	0	Alive	MSK-IMPACT
P-0006541-T01-IM5	P-0006541	81	Male	PD-1/PD-L1	47	Dead	MSK-IMPACT
P-0011047-T01-IM5	P-0011047	81	Female	PD-1/PD-L1	18	Alive	MSK-IMPACT
P-0009189-T01-IM5	P-0009189	81	Male	CTLA-4 plus PD-1/PD-L1	24	Alive	MSK-IMPACT
P-0003359-T01-IM5	P-0003359	82	Male	PD-1/PD-L1	1	Dead	MSK-IMPACT
P-0003225-T01-IM5	P-0003225	82	Female	CTLA-4 plus PD-1/PD-L1	37	Alive	MSK-IMPACT
P-0006193-T01-IM5	P-0006193	82	Female	CTLA-4 plus PD-1/PD-L1	2	Dead	MSK-IMPACT
P-0007281-T01-IM5	P-0007281	82	Male	PD-1/PD-L1	6	Dead	MSK-IMPACT
P-0004437-T01-IM5	P-0004437	82	Female	CTLA-4 plus PD-1/PD-L1	35	Alive	MSK-IMPACT
P-0009747-T01-IM5	P-0009747	82	Male	PD-1/PD-L1	19	Dead	MSK-IMPACT
P-0014682-T01-IM6	P-0014682	83	Male	PD-1/PD-L1	16	Alive	MSK-IMPACT
P-0013309-T01-IM5	P-0013309	83	Female	CTLA-4 plus PD-1/PD-L1	19	Alive	MSK-IMPACT
P-0015182-T01-IM6	P-0015182	83	Male	PD-1/PD-L1	17	Alive	MSK-IMPACT
P-0013448-T01-IM5	P-0013448	83	Male	PD-1/PD-L1	19	Alive	MSK-IMPACT
P-0012408-T01-IM5	P-0012408	83	Male	PD-1/PD-L1	17	Alive	MSK-IMPACT
P-0014556-T01-IM6	P-0014556	83	Male	PD-1/PD-L1	5	Dead	MSK-IMPACT
P-0016197-T01-IM6	P-0016197	83	Male	PD-1/PD-L1	3	Dead	MSK-IMPACT
P-0004457-T01-IM5	P-0004457	83	Female	PD-1/PD-L1	11	Dead	MSK-IMPACT
P-0015830-T01-IM6	P-0015830	83	Male	PD-1/PD-L1	14	Alive	MSK-IMPACT
P-0006155-T02-IM5	P-0006155	83	Male	PD-1/PD-L1	4	Alive	MSK-IMPACT
P-0005159-T01-IM5	P-0005159	83	Male	PD-1/PD-L1	27	Dead	MSK-IMPACT
P-0004214-T01-IM5	P-0004214	84	Male	PD-1/PD-L1	31	Dead	MSK-IMPACT
P-0013383-T01-IM5	P-0013383	84	Female	CTLA-4 plus PD-1/PD-L1	17	Alive	MSK-IMPACT
P-0003871-T01-IM5	P-0003871	84	Male	PD-1/PD-L1	4	Alive	MSK-IMPACT
P-0015010-T01-IM6	P-0015010	85	Male	PD-1/PD-L1	13	Alive	MSK-IMPACT
P-0004815-T01-IM5	P-0004815	85	Male	PD-1/PD-L1	2	Dead	MSK-IMPACT
P-0007293-T01-IM5	P-0007293	85	Female	PD-1/PD-L1	29	Alive	MSK-IMPACT
P-0010818-T01-IM5	P-0010818	85	Male	PD-1/PD-L1	10	Dead	MSK-IMPACT
P-0012860-T01-IM5	P-0012860	85	Male	PD-1/PD-L1	10	Alive	MSK-IMPACT
P-0015512-T01-IM6	P-0015512	85	Male	PD-1/PD-L1	16	Alive	MSK-IMPACT
P-0001892-T01-IM3	P-0001892	86	Male	CTLA-4	4	Dead	MSK-IMPACT
P-0016276-T01-IM6	P-0016276	86	Female	PD-1/PD-L1	12	Alive	MSK-IMPACT
P-0008974-T01-IM5	P-0008974	86	Male	PD-1/PD-L1	4	Dead	MSK-IMPACT
P-0016648-T01-IM6	P-0016648	87	Male	PD-1/PD-L1	14	Alive	MSK-IMPACT
P-0008946-T01-IM5	P-0008946	87	Female	PD-1/PD-L1	23	Alive	MSK-IMPACT
P-0009324-T02-IM5	P-0009324	87	Male	PD-1/PD-L1	21	Alive	MSK-IMPACT
P-0009245-T01-IM5	P-0009245	88	Male	PD-1/PD-L1	11	Dead	MSK-IMPACT
P-0009349-T01-IM5	P-0009349	88	Female	PD-1/PD-L1	21	Alive	MSK-IMPACT
P-0016287-T01-IM6	P-0016287	90	Male	PD-1/PD-L1	11	Dead	MSK-IMPACT
P-0000893-T01-IM3	P-0000893	90	Male	CTLA-4	16	Dead	MSK-IMPACT
P-0005129-T01-IM5	P-0005129	90	Female	PD-1/PD-L1	11	Dead	MSK-IMPACT
P-0006719-T01-IM5	P-0006719	90	Female	PD-1/PD-L1	28	Alive	MSK-IMPACT
P-0013826-T01-IM5	P-0013826	90	Male	PD-1/PD-L1	1	Alive	MSK-IMPACT

## Sheet: Table S4
Table S4 SMGs mutations associton with ICI response and prognosis based on univariate and multivariate analysis
SMGs	ICB ORR *				ICB DCR *				ICB OS **				ICB PFS **
	Fisher exact test P value	Multivariate Logistic OR (95% CI)	Multivariate Logistic P value ***		Fisher exact test P value	Multivariate Logistic OR (95% CI)	Multivariate Logistic P value ***		Kaplan-Meier P value	Multivariate Cox HR (95% CI)	Multivariate Cox P value ***		Kaplan-Meier P value	Multivariate Cox HR (95% CI)	Multivariate Cox P value ***
ARID2	0.143	0.95 (0.55-1.68)	0.861		0.214	0.81 (0.47-1.40)	0.453		0.063	0.91 (0.63-1.32)	0.637		0.131	0.83 (0.54-1.27)	0.416
ASXL2	0.872	0.74 (0.88-3.64)	0.123		0.761	1.58 (0.82-3.11)	0.182		0.998	1.38 (0.88-2.18)	0.159		0.985	1.20 (0.75-1.91)	0.452
BRAF	0.999	0.94 (0.65-1.36)	0.734		0.868	0.94 (0.67-1.34)	0.756		0.242	0.88 (0.70-1.12)	0.298		0.516	0.95 (0.72-1.24)	0.725
CDKN2A	0.538	0.94 (0.51-1.79)	0.855		0.999	1.39 (0.76-2.57)	0.291		0.181	0.85 (0.57-1.28)	0.465		0.945	1.33 (0.82-2.13)	0.246
CFH	0.044	0.92 (0.55-1.54)	0.746		0.019	0.71 (0.43-1.17)	0.181		0.036	0.93 (0.66-1.31)	0.672		0.042	0.71 (0.47-1.07)	0.125
COL21A1	0.093	1.16 (0.71-1.91)	0.555		0.144	1.06 (0.66-1.72)	0.807		0.048	0.90 (0.65-1.25)	0.521		0.326	0.96 (0.65-1.40)	0.852
COL3A1	0.003	0.80 (0.49-1.31)	0.091		0.004	0.68 (0.42-1.09)	0.076		< 0.001	0.64 (0.45-0.91)	0.012		0.017	0.66 (0.44-0.99)	0.042
COL4A3	0.183	1.18 (0.70-2.03)	0.533		0.041	0.80 (0.48-1.33)	0.387		0.057	0.96 (0.67-1.38)	0.837		0.558	1.06 (0.71-1.59)	0.846
COL4A6	0.278	1.15 (0.64-2.12)	0.643		0.251	0.96 (0.54-1.71)	0.881		0.012	0.71 (0.46-1.08)	0.837		0.263	0.87 (0.56-1.35)	0.512
CTNNB1	0.479	1.16 (0.57-2.45)	0.681		0.616	1.18 (0.59-2.37)	0.645		0.583	0.95 (0.59-1.53)	0.841		0.121	0.69 (0.41-1.16)	0.215
DCC	< 0.001	0.62 (0.39-0.98)	0.041		0.001	0.69 (0.44-1.08)	0.089		0.003	0.80 (0.59-1.10)	0.167		0.027	0.71 (0.49-1.05)	0.084
DDX3X	0.999	1.11 (0.54-2.41)	0.775		0.503	1.44 (0.71-2.97)	0.325		0.536	1.49 (0.94-2.37)	0.093		0.562	1.30 (0.76-2.25)	0.341
HLA-DOA	0.617	1.11 (0.41-3.18)	0.845		0.812	0.98 (0.36-2.72)	0.975		0.284	0.87 (0.43-1.78)	0.708		0.062	0.50 (0.20-1.25)	0.138
MARCO	0.183	1.09 (0.59-2.04)	0.787		0.038	0.78 (0.42-1.43)	0.427		0.253	0.97 (0.64-1.47)	0.894		0.412	0.94 (0.56-1.58)	0.822
MKRN3	0.021	0.76 (0.36-1.63)	0.484		0.105	0.81 (0.37-1.74)	0.594		0.073	0.71 (0.39-1.29)	0.262		0.461	0.93 (0.51-1.68)	0.804
MPP7	0.999	1.21 (0.67-2.28)	0.534		0.999	1.05 (0.59-1.89)	0.869		0.446	1.11 (0.75-1.62)	0.611		0.192	0.72 (0.46-1.14)	0.163
NARS2	0.002	0.15 (0.03-0.57)	0.008		0.044	0.31 (0.07-1.13)	0.096		0.938	1.57 (0.69-3.61)	0.286		0.071	2.52 (1.12-5.68)	0.026
NF1	0.196	1.12 (0.67-1.89)	0.667		0.226	0.94 (0.57-1.55)	0.812		0.031	0.87 (0.62-1.22)	0.432		0.203	0.86 (0.59-1.23)	0.405
NRAS	0.626	1.34 (0.89-2.04)	0.161		0.522	1.27 (0.86-1.88)	0.238		0.095	1.42 (1.10-1.82)	0.006		0.432	0.99 (0.74-1.33)	0.999
PARM1	0.545	0.85 (0.39-1.98)	0.704		0.132	0.49 (0.21-1.08)	0.079		0.062	0.71 (0.40-1.28)	0.258		0.425	0.72 (0.31-1.64)	0.429
PPP6C	0.294	0.83 (0.42-1.70)	0.604		0.746	0.95 (0.48-1.88)	0.874		0.621	1.17 (0.74-1.85)	0.511		0.864	0.96 (0.51-1.80)	0.901
PRR11	0.124	0.60 (0.18-1.94)	0.391		0.025	0.32 (0.07-1.15)	0.104		0.082	0.59 (0.24-1.46)	0.258		0.512	1.00 (0.39-2.55)	0.999
PTEN	0.874	0.91 (0.48-1.80)	0.776		0.655	0.94 (0.50-1.77)	0.841		0.551	1.22 (0.82-1.84)	0.331		0.526	1.01 (0.62-1.64)	0.999
SPRED1	0.183	0.75 (0.26-2.19)	0.585		0.624	0.93 (0.31-2.70)	0.895		0.163	0.84 (0.39-1.82)	0.657		0.561	0.95 (0.37-2.40)	0.958
ST18	0.391	1.30 (0.76-2.25)	0.343		0.088	0.90 (0.54-1.51)	0.703		0.011	0.78 (0.54-1.12)	0.179		0.471	0.92 (0.61-1.37)	0.673
THSD7B	0.011	0.85 (0.56-1.32)	0.477		0.055	0.88 (0.58-1.33)	0.548		0.005	0.84 (0.63-1.12)	0.229		0.063	0.79 (0.56-1.10)	0.161
TP53	0.999	1.30 (0.77-2.22)	0.332		0.139	1.69 (1.03-2.79)	0.039		0.881	1.36 (0.98-1.88)	0.067		0.776	1.15 (0.77-1.71)	0.492
* ORR: objective response rate; DCR: disease control rate
** OS: overall survival; PFS: progression-free survival
*** P values were obtained via multivariate Logistic or Cox regression models with age, gender, satge, ICB therapy types, and tumor mutation burden (TMB) taken into consideration

## Sheet: Table S5
Table S5 Activities of 6 mutational signatures extracted from aggregated mutation data
Sample ID	Signature 4	Unmatched signature	Signature 11	Signature 21	Signature 1	Signature 7
MEL-IPI_Pat132-TP-NB-SM-5VWJA-SM-5VWHR	3.78e-94	0.00243598	0.925275	0	0	0.0722886
MEL-IPI_Pat138-TP-NB-SM-7A155-SM-5VWHX	0.0049601	8.14e-38	0.812429	0.0344213	1.53e-10	0.148189
MEL-IPI_Pat151-TP-NB-SM-7A15A-SM-5VWIB	4.52e-05	0.0488169	0.907544	0	0.00504101	0.0385526
Patient158	0.00939007	0.241193	0.685801	0.00824149	0.0553747	8.79e-246
Patient40	3.72e-306	0.274257	0.668767	0.0129618	0.0440141	9.42e-222
PR4092_T_N	1.3e-251	0.0165021	0.847464	2.81e-202	2.21e-280	0.136034
pt129	0.00303836	6.99e-68	0.908678	0	0	0.0882832
pt132	5	3.38e-105	0.798536	0.0311425	1.49e-241	0.164702
pt140	0.00386816	0.0272554	0.893517	0	2.17e-136	0.0753591
pt298	0.24716	0.0614104	0.504161	0.0159531	0.0261951	0.14512
Patient120	0.0361343	0.49493	0.00141465	0.00518435	0	0.462336
Patient130	0.0577247	0.372427	2.07e-86	0.0398325	0.0838864	0.446129
Patient135	0.0483758	0.458166	0.0307539	0.0189759	1.35e-248	0.443728
Patient146	0.0541187	0.469711	0.0446061	0.0168323	3.33e-206	0.414732
Patient147	0.0414325	0.478699	4.14e-192	0.027012	2.24e-79	0.452857
Patient154	0.0714498	0.208904	0.118828	0.0646318	0.0332318	0.502955
Patient162	0.0198837	0.47942	2.65e-43	0.00667672	2.14e-179	0.49402
Patient165	0.0365624	0.42412	5.55e-20	0.0211307	0.0043742	0.513813
Patient18	0.0676077	0.469221	2.18e-104	0.00963458	0.0104118	0.443125
Patient180	0.0249855	0.449022	5.78e-05	0.00601958	3.94e-266	0.519916
Patient184	0.0448155	0.444035	4.11e-92	0.0113895	0.0166911	0.483069
Patient191	3.69e-78	0.501758	9.35e-32	1.97e-194	9.73e-200	0.498242
Patient196	0.00759303	0.492655	0.017876	0.00218391	1.71e-284	0.479692
Patient204	0.0460169	0.448756	0.0172983	0.0213279	2.97e-149	0.466601
Patient206	0	0.513875	6.19e-30	0	9.89e-34	0.486125
Patient41	8.84e-257	0.50574	6.66e-52	0	2.74e-160	0.49426
Patient51	0.0163832	0.497908	2.71e-07	0.010919	1.81e-183	0.474789
Patient55	0.0345988	0.441258	2.68e-43	0.0374446	3.03e-99	0.486698
Patient61	0.010517	0.464147	9.19e-43	0.0116165	9.39e-224	0.513719
Patient62	0.011447	0.491447	1.49e-81	1.9e-175	7.34e-126	0.497106
Patient75	0.0315843	0.471669	6.82e-06	3.02e-190	0.00538751	0.491352
Patient79	0.0912145	0.406728	0.173856	0.0180605	8.62e-134	0.310141
Patient9	0.112928	0.421345	0.0521485	0.0382508	4.84e-213	0.375328
Patient96	0.0353457	0.457258	1.78e-65	0.00519943	1.62e-38	0.502196
CR04885_T_N	0.0322074	0.00301204	0.0166825	0.00394659	1.19e-67	0.944151
CR06670_T_N	0.0990499	0.00515364	0.0317195	0.0116549	0.00382208	0.8486
CR6126_T_N	0.0368847	8.13e-242	0.0299563	0.00570979	0.00142268	0.926027
CR9306_T_N	0.0137507	0.000783626	0.0564934	0.00501834	0.000530324	0.923424
CR9699_T_N	0	0.00320482	0.00830173	0.00195524	0.00297249	0.983566
LSD0167_T_N	0.0280857	0	0.0231516	0.0111366	0.0146074	0.923019
LSD2057_T_N	0.0571853	0.0231175	1.18e-66	0.00917424	0.0277488	0.882774
MEL-IPI_Pat103-TP-NT-SM-4CU6Q-SM-53U4P	0.00947717	0.0113436	0.00361942	0.00912752	0.00825458	0.958178
MEL-IPI_Pat11-TP-NB-SM-4DK17-SM-4NFUD	1.51e-225	0	0.0475078	0	0.000381284	0.952111
MEL-IPI_Pat110-TP-NT-SM-4CU6X-SM-4MGPO	0.00755631	0.00139089	6.13e-24	8.53781453251036e-314	2.61e-298	0.991053
MEL-IPI_Pat123-TP-NB-SM-5X2R1-SM-5VWHL	0.0564825	0.0131951	0.0354357	0.0154693	0.0294055	0.850012
MEL-IPI_Pat134-TP-NB-SM-5VWJC-SM-5VWHT	0.0343814	0.0104761	0.000659151	0.00611463	0.014545	0.933824
MEL-IPI_Pat147-TP-NB-SM-7A158-SM-5VWI7	0.0308211	0	0.0859626	0.00140731	0.0571011	0.824708
MEL-IPI_Pat32-TP-NT-SM-53U3T-SM-53U67	0.0353035	0.0111319	0.0124618	0.00577678	0.0333937	0.901932
MEL-IPI_Pat41-TP-NT-SM-4DK22-SM-53U5O	0.0096593	0.00712285	0.0163131	0	0.0282691	0.938636
MEL-IPI_Pat49-TP-NT-SM-4DK2A-SM-53U5W	0.0210077	0.00184597	0.0370783	0.00132539	0.0132942	0.925448
MEL-IPI_Pat54-TP-NB-SM-4DK2F-SM-4NFVL	0.0172154	0.00453042	0.0568724	0	0.00747471	0.913907
NR4631_T_N	9.67e-77	0.00968604	1.66e-74	0.00116761	2.97e-22	0.989146
PR4077_T_N	6.85e-188	0.00471587	0.0149626	1.72e-266	6.11e-37	0.980322
pt0346	0.0665305	0.00890666	1.66e-17	0.0298079	0.000741959	0.894013
Pt1	0.00981103	0.00228053	0.0177886	0.00406969	0	0.96605
pt107	0.0093635	0.00806797	2.2e-51	1.02e-80	0	0.982569
pt112	7.1e-135	0	0.0515278	0	1.3e-280	0.948472
pt120	0.0795558	0.00538194	0.0489168	0.00966792	0.00366277	0.852815
pt137	0.054863	0	0.0865719	0.0022493	0.00383603	0.85248
pt1494	0.0278698	0.00198922	0.0667613	2.06e-19	0.00691732	0.896462
pt164	0.0385693	0.0171897	0.00496758	0.00793215	0.00662736	0.924714
Pt17	0.044446	0.00366753	0.00833706	0.00987141	0.00377361	0.929904
pt171	6.95e-24	0.0113385	1.81e-141	5.42e-287	0	0.988662
pt175	0.115409	0.0161083	0.0182477	0	0.00651853	0.843716
pt177	0.0295984	1.02e-287	0.0552399	9.91e-171	0.000999295	0.914162
pt179	0.0293067	0.00677132	0.0663713	4.52e-270	0	0.897551
Pt2	0.0197143	0.000918049	0.0172478	4.03e-31	0.00127284	0.960847
pt203	0.0767661	4.94065645841247e-324	0.012644	0.0183417	3.38e-79	0.892248
pt205	0.0213205	0.00499757	1.79e-71	0.00643001	0	0.967252
pt2057	0.0933418	2.25e-198	3.14e-194	4.94065645841247e-324	0.0486769	0.857981
pt20A	0.0298305	3.67e-201	0.0547176	0.00601903	0.00143153	0.908001
pt20E	0.0301472	1.58e-178	0.0513091	0.00772812	0.00325961	0.907556
pt237	0.068288	0.0183203	0.0339769	9.35e-288	0.00368991	0.875725
pt24C	0.0692842	0.00590715	3.72e-34	0.00831659	0	0.916492
pt257	0.0125914	0.0103434	0.0236789	3.37e-145	3.31e-207	0.953386
Pt26	0.0376964	0.00587602	4.95e-47	0.00129024	0.00154161	0.953596
pt260	0.12638	0.0133625	2.56e-23	0.00314504	0.0128856	0.844227
pt262	8.11e-298	0	0.0337406	0	0	0.966259
Pt27	0.0241086	0.00366572	0.0142862	2.35e-79	0.00166454	0.956275
pt287	0.036939	0.0119183	0.0195144	0.0107845	0.00665812	0.914186
pt291	0.0683981	4.94065645841247e-324	0.0543698	0.0108287	0.04558	0.820823
Pt3	0.0111085	0.00353206	0.0575529	0.00663119	0.000630726	0.920545
pt34A	0.0263843	0.00605528	0.0792529	1.45e-250	0.0529216	0.835386
Pt37	0.0333287	4.94065645841247e-324	0.0279058	0.00380592	0.000630978	0.934329
pt39	0.0104648	0.00374857	0.0533342	0.00955553	0.00088006	0.922017
pt4077	0.00348136	1.73e-202	0.0193205	0	0.000952822	0.976245
pt4631	0.018973	0.00888282	7.34e-94	1.56e-08	6.03e-52	0.972144
pt47A	0.0159788	4.75e-26	0.0440239	0	7.45e-264	0.939997
pt54C	0.0179282	0.0370484	0.0898763	0.00470493	0.023501	0.826941
pt9306	0.0367456	1.92e-128	0.0590565	0.0105233	0.00166135	0.892013
pt9699	1.53e-201	0	0.0246587	0.00733005	0.00299129	0.96502
SD0346_T_N	0.0383083	0.00788389	0.00754847	0.0224998	0.00255578	0.921204
SD1494_T_N	0.0130932	0.00103829	0.0823787	0.00197195	0.00947558	0.892042
MEL-IPI_Pat115-TP-NT-SM-5X2QS-SM-5X2RA	0.247329	1.97626258336499e-323	0.177297	0.016254	0.153476	0.405644
MEL-IPI_Pat126-TP-NB-SM-5X2R4-SM-5VWHO	0.14797	0.0112657	0.0903583	0	0.0181607	0.732245
MEL-IPI_Pat46-TP-NT-SM-53U48-SM-53U5S	0.0919891	0.0144641	0.0603185	2.75e-237	0.0783426	0.754886
pt06670	0.136617	0.0116546	0.0806805	0.0213962	0.00623667	0.743415
pt122	0.180338	4.94065645841247e-324	0.0627569	0	1.95e-217	0.756905
pt294	0.187253	0.00490836	0.0413848	0.0343747	0	0.732079
pt302	0.101904	2.63e-163	0.0661137	0.00511271	0.0148968	0.811973
pt31A	0.0234911	0.0350056	0.115877	0	0.251254	0.574372
pt42	0.1185	2.16e-298	0.0722677	0.0100169	0.0206904	0.778525
Pt5	0.0920828	4.94065645841247e-324	0.0757938	1.26e-111	0.00750551	0.824618
pt54A	0.0630609	3.72e-194	0.0787477	2.57e-73	0.065529	0.792662
Patient100	0.171435	0.395618	0.092232	0.0124302	4.94065645841247e-324	0.328285
Patient102	0.0842279	0.474323	0.0351498	1.32e-285	0	0.406299
Patient105	0.191834	0.474695	3.55e-26	0.00772818	8.89e-112	0.325743
Patient106	0.0720433	0.278489	0.0850956	0.0031167	0.0406966	0.520558
Patient107	0.17311	0.302362	0.120342	0.0311601	0.0602359	0.31279
Patient110	0.0301757	0.507313	2.95e-124	0.00937919	1.61e-219	0.453132
Patient112	0.0463772	0.457088	1.11e-17	0.0462109	4.94065645841247e-324	0.450324
Patient116	0.0721617	0.433171	1.8e-116	2.16e-294	0	0.494668
Patient118	0.0915425	0.356046	0.0170235	0.0362815	0.0202094	0.478897
Patient121	0.0716628	0.426925	0.0197198	0.00487068	0.00190174	0.47492
Patient126	0.102484	0.443622	0.0164791	0.00536837	2.09e-111	0.432046
Patient127	0.0693484	0.406085	0.0614389	0.00469293	5.86e-71	0.458435
Patient13	0.0266273	0.426205	0.0230092	0.0357014	0	0.488457
Patient131	0.0850259	0.415673	1.82e-34	0.0251102	2.18e-202	0.474191
Patient132	0.0177458	0.47178	0.00824851	0	2.96e-74	0.502226
Patient133	0.0357805	0.45658	0.108775	0.00555012	7.13878015382653e-315	0.393314
Patient134	0.0867839	0.572805	0.0139384	0	1.46e-191	0.326472
Patient136	0.061524	0.444941	2.18e-25	0.0130044	0.0187377	0.461793
Patient137	0.0430032	0.51942	0.000910674	0.00531589	0	0.43135
Patient140	0.0527758	0.459349	7.87e-07	0.0149217	2.13e-116	0.472953
Patient141	0.114069	0.436884	0.00561414	0.0580131	2.6e-190	0.38542
Patient143	0.125903	0.416851	0.0384438	0	2.67e-20	0.418802
Patient144	0.0524921	0.471952	2.26e-15	0.00755542	2.38e-143	0.468001
Patient145	0.076789	0.410861	0.0150331	0	4.97e-208	0.497317
Patient148	0.090755	0.48941	5.89e-11	0.0010775	5.04e-90	0.418757
Patient149	0.0536569	0.530445	6.49e-180	0	2.76e-05	0.41587
Patient15	0.318956	0.313695	0.0724382	0	1.2e-21	0.294911
Patient155	0.0593934	0.443213	0.0322905	0.0132265	2.05e-251	0.451877
Patient156	0.0785551	0.348361	1.43e-37	0.0292118	0.0206775	0.523194
Patient157	0.0346883	0.446602	0.0186085	0.0167058	0.0049398	0.478456
Patient163	0.0320496	0.379559	0.024327	0.0144322	0.00714227	0.54249
Patient168	0.0320277	0.543225	0.0321434	0.0957006	9.88131291682493e-324	0.296904
Patient169	0.0137896	0.501197	0.000109517	0.00383988	0	0.481064
Patient17	0.116249	0.423602	0.0298131	0.0252657	2.09218652011274e-313	0.40507
Patient172	0.0442506	0.480895	0.0223415	0.0246639	1.35e-227	0.427849
Patient179	0.0824672	0.452173	0.010307	0	2.78e-54	0.455052
Patient181	0.120859	0.378443	9.26e-215	1.91e-118	3.49e-84	0.500698
Patient182	0.0926115	0.511901	0.0549746	0	4.99e-167	0.340512
Patient183	0.0240178	0.507385	0.00424675	0.0493607	5.73e-297	0.41499
Patient185	0.0674434	0.492954	0.056807	6.24e-35	0.0193125	0.363483
Patient187	0.0902389	0.256559	0.0623293	0.0207653	0.0528197	0.517287
Patient192	0.0377138	0.480164	0.0330607	1.48e-253	3.75e-180	0.449061
Patient193	0.0421155	0.465163	2.17e-35	0.00919129	1.74e-42	0.48353
Patient195	0.0626002	0.477179	3.63e-37	0.0100094	2.22e-161	0.450211
Patient20	0.0489142	0.455215	0.0806048	0.00294811	3.72e-278	0.412318
Patient200	0.0505712	0.336471	0.295674	9.74e-13	0.0610995	0.256184
Patient205	0.0342414	0.469328	0.00341559	0	8.33e-118	0.493015
Patient23	0.238606	0.348143	0.125327	0.0325228	0	0.255402
Patient24	0.111901	0.501468	0.031186	0.0141498	1.11e-130	0.341296
Patient25	0.0397431	0.497656	0.114345	4.48e-86	1.95e-290	0.348256
Patient27	0.0861535	0.373749	0.0798693	0.0191345	0.0194844	0.421609
Patient30	0.168513	0.280397	0.0410447	0.0121482	0.0748476	0.423049
Patient32	0.0345464	0.499699	0.00104108	0.000837333	0	0.463877
Patient35	0.215536	0.366688	5.02e-68	0	9.88131291682493e-324	0.417777
Patient36	0.0712249	0.497879	8.29e-51	0.0225966	7.38e-153	0.408299
Patient4	0.0168238	0.496527	1.56e-147	0	2.27432053426835e-312	0.486649
Patient42	0.0622046	0.444742	0.0272354	0.026093	6.91e-189	0.439725
Patient45	0.107819	0.464027	7.62e-13	0.0137879	8.94e-104	0.414366
Patient46	0.0335758	0.455978	0.0351966	0.00160405	6.26e-156	0.473645
Patient47	0.0267931	0.459548	0.0172183	0.00437269	0.00474785	0.48732
Patient50	0.100666	0.422093	1.83e-32	5.47e-177	0	0.477241
Patient54	0.248296	0.233776	0.14621	0.06217	0.0120601	0.297488
Patient58	0.216413	0.404014	1.42e-170	2.83e-268	0.027557	0.352017
Patient59	0.0443217	0.495379	0.0551743	0.010107	0	0.395018
Patient60	0.0643286	0.506939	4.09e-75	0.0174625	0	0.41127
Patient72	0.146543	0.425755	0.0723649	0.0293968	0.0357285	0.290212
Patient77	0.0398196	0.519121	2.33e-21	4.94065645841247e-324	0.0316153	0.409444
Patient8	0.0549808	0.364887	0.0275466	0.0593354	4.94065645841247e-324	0.49325
Patient82	0.00863746	0.510789	0.00835522	0.00482234	2.36e-193	0.467396
Patient83	0.122373	0.490481	0.0795128	0.000746491	7.45e-241	0.306886
Patient86	0.0540243	0.510929	1.15e-08	0.0113522	0.025156	0.398538
Patient94	0.0468521	0.459747	1.83e-91	0.00967994	4.94065645841247e-324	0.483721
Patient98	0.0731798	0.515364	3.19e-35	0.0116237	1.11e-118	0.399833
Patient99	0.0623663	0.430473	0.0052127	0.0232147	0.00307356	0.47566
MEL-IPI_Pat03-TP-NB-SM-4DJZY-SM-4NFU5	0.0150195	1.6e-162	0.787503	0.00569899	0.00225533	0.189523
MEL-IPI_Pat58-TP-NB-SM-4DK2J-SM-4NFVP	2.02e-277	0.0287419	0.897469	0	0	0.0737895
Patient49	0.0010214	0.251944	0.696432	1.41e-245	0.0506029	4.94065645841247e-324
Patient6	0.0138604	0.234223	0.691611	1.9e-11	0.060306	5.86e-258
pt100	0.0185206	4.94065645841247e-324	0.830771	0.00304527	1.85e-281	0.147663
pt162	0.00701462	0.0290104	0.912204	9.05e-143	0.00771062	0.0440607
pt168	0.00355187	0.0252677	0.90506	0.00137957	0.00464064	0.0601005
pt183	0.0016721	0.0362176	0.876723	1.37e-122	0	0.0853877
pt232	0	0	1	0	0	0
pt244	0	5.08887615216484e-322	0.540914	0	0.459086	0
pt273	1.21e-104	0.0030085	0.904709	9.97e-177	6.82e-38	0.0922822
pt4092	0.0120255	0.00660592	0.698614	0.00273404	1.33e-69	0.28002
pt4691	0.0617626	0.0149524	0.712323	3.38e-104	0	0.210962
Pt8	0.036107	2.65e-86	0.534788	0.0598521	1.39e-116	0.369253
DFCI_MM_1-TP-NB-SM-BZRJ8-SM-BZRJC	0.525737	0.13074	0.13165	0.0835806	0.0227221	0.10557
MEL-IPI_Pat101-TP-NT-SM-4CU6O-SM-53U4N	0.449752	1.97626258336499e-323	0.0801504	0.0322113	0.1877	0.250187
MEL-IPI_Pat106-TP-NT-SM-4CU6T-SM-4MGPK	0.083816	0.125515	0.0929375	0.0246685	0.637024	0.0360391
MEL-IPI_Pat121-TP-NT-SM-7459K-SM-5X2RG	0.293605	4.62e-189	0.223697	0.0224483	0.271334	0.188916
MEL-IPI_Pat133-TP-NB-SM-7A14Z-SM-5VWHS	0.39327	0.0713139	0.136712	0.114797	0.0672113	0.216696
MEL-IPI_Pat14-TP-NB-SM-53U3C-SM-4NFUG	0.514018	0.0230107	0.271219	7.33e-131	0.191752	6.91691904177745e-323
MEL-IPI_Pat160-TP-NB-SM-5VWK3-SM-5VWIK	0.714839	0.104327	0.050976	0.0148172	0.115041	7.90505033345994e-323
MEL-IPI_Pat162-TP-NB-SM-7A15D-SM-5VWIM	0.374564	0.0292388	0.157289	0.0525862	0.386321	5.6e-38
MEL-IPI_Pat166-TP-NB-SM-7A15G-SM-5VWIQ	1.48219693752374e-323	0	0.151158	0	0.848842	2.32e-129
MEL-IPI_Pat167-TP-NB-SM-7A15H-SM-5VWIR	0.36963	0.148916	0.136515	0.024712	0.256176	0.0640503
MEL-IPI_Pat171-TP-NB-SM-7A15J-SM-5VWIV	0.669549	0.0861913	0.209447	0.0348124	1.53e-157	2.47e-44
MEL-IPI_Pat175-TP-NB-SM-7A15L-SM-5VWIZ	0.28121	0.0273429	0.216652	0.0183847	0.125558	0.330853
MEL-IPI_Pat18-TP-NT-SM-4DK1E-SM-53U5D	0.432255	0.111159	0.0952628	0.037754	0.313145	0.0104242
MEL-IPI_Pat24-TP-NT-SM-4DK1K-SM-53U5J	0.356435	0.137596	0.119026	0	0.346504	0.0404395
MEL-IPI_Pat27-TP-NB-SM-4DK1N-SM-4NFUT	0.281382	1.69e-25	0.132099	0.0316492	0.265767	0.289102
MEL-IPI_Pat43-TP-NB-SM-4DK24-SM-4NFVA	0.157083	0.0236068	0.11474	0.253586	0.16087	0.290115
MEL-IPI_Pat56-TP-NB-SM-4DK2H-SM-4NFVN	0.447166	0.207103	0.119642	0.0192101	0.150186	0.0566931
MEL-IPI_Pat61-TP-NB-SM-4DK2M-SM-4NFVS	0.429131	0.12992	0.0961317	0.0860655	0.0866673	0.172084
MEL-IPI_Pat67-TP-NB-SM-4DK2S-SM-4NFVY	0.413884	0.2158	7.44e-137	0.0471163	0.113848	0.209352
MEL-IPI_Pat80-TP-NT-SM-4DK36-SM-53U53	0.240029	0.0464228	0.422598	0.205977	0.0307001	0.054273
MEL-IPI_Pat81-TP-NB-SM-4DK37-SM-4NFWD	0.65732	0.0544824	7.03e-134	8.58e-47	0.103586	0.184612
MEL-IPI_Pat87-TP-NT-SM-4DK3D-SM-53U5A	0.539684	0.0982769	0.187025	0	0.175015	3.95252516672997e-323
MEL-IPI_Pat98-TP-NT-SM-4CU6L-SM-53U4K	0.413226	0.126544	0.0961028	4.94065645841247e-324	0.364128	1.16e-48
MEL-IPI_Pat99-TP-NT-SM-4CU6M-SM-53U4L	0.490291	2.96439387504748e-323	0.0950353	0	0.414674	1.35e-138
NR1867_T_N	0.685499	0.159158	0.0521443	4.94065645841247e-324	0.0427038	0.0604954
NR9705_T_N	0.278514	0.227584	0.117674	0.209052	0.167176	6.91691904177745e-323
Patient1	0.726446	1.7e-307	1.42e-59	0.100119	0.0535655	0.119869
Patient10	0.397605	0.225663	0.110734	2.09e-280	0.0733759	0.192623
Patient104	0.672899	0.0827828	0.044557	0.0177551	0.0438119	0.138195
Patient108	0.536684	0.241208	1.1e-134	0.0604805	1.91e-230	0.161627
Patient11	0.35353	0.331894	0.0826582	0.0885379	0.0107454	0.132634
Patient117	0.73432	0.235458	0	2.68e-82	0.0193036	0.0109178
Patient119	0.470119	0.284418	2.66e-200	4.94065645841247e-324	1.05e-11	0.245463
Patient125	0.280303	0.368403	0.0576309	9.88131291682493e-324	0.160104	0.133559
Patient14	0.474255	0.283688	1.5e-22	0.0460211	0.0728071	0.123229
Patient142	0.349508	0.277181	2.96439387504748e-323	0.115171	0.099211	0.158929
Patient150	0.289757	2.63e-52	6.91691904177745e-323	0.0264452	0.360014	0.323784
Patient159	0.596626	0.012237	0.264322	0	0.126816	6.4228533959362e-323
Patient166	0.722367	4.34777768340297e-322	0	0.13202	0.145613	2.32e-50
Patient167	0.804096	0.0223461	0.100159	0.0733986	0	6.91691904177745e-323
Patient170	0.490832	0.118283	0.160298	0.0626393	0.126461	0.0414873
Patient173	0.507883	0.242464	0.0220412	0.0220689	0.0634626	0.14208
Patient189	0.651304	0.0989744	1.08e-72	0.113474	1.98e-24	0.136248
Patient197	0.388098	0.244911	0.119095	0.0327799	0.0856166	0.1295
Patient201	0.555722	1.65e-223	0.124884	0.054979	0.0707536	0.193662
Patient203	0.706502	0.105231	7.1e-84	0	2.18e-184	0.188267
Patient21	0.858718	9.35e-260	0.0993423	0.0419393	2.04e-50	2.96439387504748e-323
Patient22	0.526703	0.105439	0.0611443	0.136976	0.0477477	0.121989
Patient31	0.449543	0.209467	0.0682141	0.00597638	0	0.2668
Patient33	0.504189	0	0.442886	0.0529244	6.27e-171	2.01e-276
Patient34	0.720622	0.17115	0.108227	0	0	2.07507571253324e-322
Patient37	0.685804	0.134586	0.0215214	0.158089	8.08e-33	6.14e-112
Patient39	0.811679	0.14563	4.44e-84	1.66e-28	0	0.0426907
Patient43	0.608507	0.0701144	0.0870562	8.09e-232	0.101856	0.132467
Patient44	0.696258	0.165029	0.138713	0	0	4.29e-24
Patient48	0.725108	0.194949	2.43e-13	4.02e-34	0.00797544	0.0719677
Patient56	0.507375	0	0.288178	0.138937	0.0655102	2.72e-205
Patient63	0.462975	0	0.18729	0.128256	0.0694156	0.152063
Patient67	0.458898	0.159446	1.97e-97	4.94065645841247e-324	0.123003	0.258653
Patient7	0.549862	2.96439387504748e-323	0.0169764	0.137012	0.11489	0.181259
Patient73	0.340859	0.178303	0.0225544	0.118699	0.045529	0.294056
Patient78	0.521321	0.162458	0.185526	0	0.130696	8.91e-75
Patient80	0.645664	0.201382	0.0460435	0.0341184	4.57e-199	0.0727922
Patient84	0.682886	0.0715722	0.07301	0.064542	0.10799	3.04e-158
Patient87	0.521008	0.0983479	0.0912781	0	0.0323602	0.257006
Patient88	0.571274	0.280271	0.104704	0.0437507	1.97626258336499e-323	8.37e-127
pt03803	0.108381	0.0873012	0.161871	0.003995	0.31819	0.320262
pt106	0.405511	1.11e-51	1.15e-97	0.0907299	0.123473	0.380285
pt110	9.38724727098368e-323	0.24527	3.82e-57	0.293619	0.461111	3.35964639172048e-322
pt115	0.304436	9.74e-257	0.180075	0.0315762	0.132216	0.351697
pt119	0.277995	2.96439387504748e-323	0.147781	0.0787919	0.276902	0.218531
pt130	0.438805	1.72e-76	0.099511	0.145601	2.19e-187	0.316083
pt134	0.678417	0.0590112	0.208639	2.47e-126	0.0539324	5.92878775009496e-323
pt144	0.856442	0.0562105	0.0371716	0	0.0501754	1.96e-193
pt145	0.514937	4.49e-220	0.0625772	0.0516135	0.331252	0.0396207
pt147	0.497769	1.52e-06	0.0761581	0.11163	0.163812	0.15063
pt148	0.148566	0	0.276711	1.97626258336499e-323	0.574723	9.69e-191
pt149	0.607414	0.08432	0.0778571	1.7e-292	3.38e-110	0.230409
pt153	0.684254	0.106159	0.206632	3.59e-84	0.00295461	1.51e-54
pt156	0.509424	0.10317	3.95252516672997e-323	0.0223336	0.295303	0.0697694
pt159	0.520248	0.0915158	0.0800277	0	0.245452	0.0627565
pt160	0.347324	0	0.0646009	0.274794	0.231083	0.0821981
pt1650	0.66422	0.0484409	0.039944	0.0740628	0.173332	0
pt166	0.669631	0	0.330369	0	0	6.73e-164
pt169	0.395453	0.0457756	0.0404908	0.00169296	0.0801791	0.436409
pt16C	0.146765	0.0627613	0.249941	0.316872	0.117469	0.106192
pt16D	0.26729	0.0641751	0.238376	0.17647	0.133674	0.120015
pt172	0.187604	0.0263454	0.0544712	0.373843	0.0362259	0.32151
pt181	0.510087	0.0562197	0.144524	0.0465695	0.142414	0.100186
pt1867	0.730979	0.0676367	0.0957272	9.88131291682493e-324	0.105657	7.41e-254
pt18A	0.486005	0.241327	0.110571	0.0386176	0.0135611	0.109919
pt18C	0.532729	0.150763	0.150337	0.0547894	0.00724493	0.104137
pt190	0.557635	0.17189	3.15e-49	0.0185933	4.56e-62	0.251881
pt199	0.233866	0.0320312	0.458175	0.238133	0.0138308	0.0239642
pt200	0.74902	0.0273105	0.0141287	4.94065645841247e-324	0.0937982	0.115743
pt2051	0.255328	1.95e-100	0.204307	0.285138	0.109874	0.145353
pt207	0.498085	0.089954	0.12658	0.0592769	0.0498269	0.176277
pt208	0.491018	0.159804	0.124183	2.11e-276	0.214189	0.0108055
pt213	0.54201	3.06e-304	0.151097	1.48219693752374e-323	0.146053	0.16084
pt218	0.641281	0.0422501	0.0341122	0.151186	0.0272755	0.103894
pt225	0.710809	0.10185	0.0882495	0	0.0990915	1.29e-42
pt22A	0.934597	0.00990555	0.0315039	0	2.4e-153	0.0239939
pt22B	0.396435	0.115442	0.327079	0.079264	0.0817807	3.86e-171
pt236	0.602584	4.34e-167	0	0.102139	0.196402	0.0988755
pt238	0.701171	0.0874984	0.111926	1.83e-18	0.0994043	7.67e-08
pt23A	0.457642	2.96439387504748e-323	0.202109	0	0.199347	0.140901
pt245	0.621839	0.101869	0.0381861	4.99e-213	0.0338818	0.204223
Pt25	0.555015	0.0559005	0.0591725	4.94065645841247e-324	4.94065645841247e-324	0.329912
pt261	0.53063	0.0595354	5.19e-26	0.0571669	0.141722	0.210946
pt275	0.855055	6.4228533959362e-323	0	9.83e-297	0.144945	0
pt279	0.767047	0	0.226337	0	0.00661584	0
pt281	0.693703	7.90505033345994e-323	0.119736	0.101315	2.47032822920623e-323	0.0852461
pt285	0.573983	0.0559684	0.0381107	1.46e-242	0.13556	0.196379
Pt29	0.748922	0.0389686	0.0972263	0.00426737	0.101695	0.00892057
pt290	0.68383	5.89e-132	0.221499	0.0582344	0.0364368	0
pt292	0.765185	0	0.0629852	0	0.17183	0
pt301	0.436876	0	0.352242	0.0751022	0.13578	8.54733567305357e-322
pt306	0.566363	4.06e-128	4.5e-237	0	0.257924	0.175713
pt308	1	2.47032822920623e-322	0	7.90505033345994e-323	9.42e-195	0
pt309	0.766844	0	1.33397724377137e-322	0	0	0.233156
pt311	0.669278	4.94065645841247e-323	0.217048	0.041636	0	0.0720378
pt312	0.367703	0.22673	2.96439387504748e-322	0.079981	0	0.325586
pt3156	1	0	0	0	0	0
pt316	0.590988	0	0.1212	0	0.16981	0.118002
pt32A	0.416563	0.0264025	0.142195	4.94065645841247e-324	0.414839	6.36e-240
Pt34	0.324856	0.131383	0.101878	0.149627	0.242321	0.0499349
pt37B	0.626644	0.10415	0.0873616	0.175578	0.00626691	3.23e-300
pt3D2	0.29808	0.0332365	0.222214	1.05e-287	0.0705642	0.375906
pt41A	0.624558	0.0772905	0.151641	0.0561971	0.0773234	0.0129902
pt45C	0.424964	0.108834	0.110059	0.116713	0.239431	9.99e-36
pt4880	0.321703	0.00822626	0.145434	0.0919734	0.067954	0.364709
pt4941	0.580587	3.95252516672997e-323	0.149632	0.0907072	0.179073	1.39e-278
pt4D	0.237436	1.97626258336499e-323	0.0921218	0.178526	0.194769	0.297146
pt5118	0.601313	0.0471747	0.101806	0.0931961	0.15651	1.43279037293961e-322
pt5784	0.418686	0	0.340119	0.241194	0	2.64e-274
pt6689	1	0	0	0	0	0
pt6842	3.14e-49	0	0	1	0	0
pt7A	0.429281	2.63e-09	0.121549	4.94065645841247e-324	0.326197	0.122973
pt7D	0.403573	0.0671831	0.437811	0	0.0914333	1.33397724377137e-322
pt9705	0.564767	0.150528	0.150842	0.0983493	0.0355136	1.51e-135
pt9A	0.326775	0.0711403	0.170928	0.0508063	0.199819	0.180532
pt9C	0.482724	0.072379	0.0315177	8.84e-40	0.181081	0.232299
pt9D	0.193484	1.97626258336499e-323	0.104162	0.0163465	0.496998	0.189008
SD2051_T_N	0.183743	0.0709448	0.174174	0.335804	0.118338	0.116997
SD5118_T_N	0.399849	0.0717116	0.0584551	0.248983	0.135126	0.0858751
CR1509_T_N	0.0335719	0.00247138	0.0719744	0.0118748	0.00665726	0.87345
CR22640_T_N	0.0106141	0	1.73e-111	0	0.00106215	0.988324
CR6161_T_N	0.0117007	0.00741298	0.0295171	0.00395564	0.00103296	0.946381
DFCI_MM_2-TP-NB-SM-BZRJA-SM-BZRJD	0.0416639	0.0114082	0.0328929	0.00343972	2.57e-12	0.910595
LSD3484_T_N	0.035839	0.0157341	0.0545712	6.33e-180	0.0100526	0.883803
LSD4744_T_N	0.0258605	0.00816234	0.0382736	3.45e-219	0.00746024	0.920243
LSD6819_T_N	0.0363426	4.94065645841247e-324	0.0875739	0	0.00843637	0.867647
MEL-650366-TP-NB-SM-CN221-SM-CJP7U	0.0947185	0.0185265	0.000332314	0.0193297	0.0281351	0.838958
MEL-682321-TP-NB-SM-CN21G-SM-CJP7S	0.0474905	0.0128668	0.046149	2.47e-142	3.21e-22	0.893494
MEL-IPI_Pat08-TP-NB-SM-4DK14-SM-4NFUA	0.0326856	0.0161969	2.24e-128	0.00613331	0.00465296	0.940331
MEL-IPI_Pat100-TP-NT-SM-53U2D-SM-53U4M	0.0547045	0.00190846	0.0513561	0.00614453	0.0468267	0.83906
MEL-IPI_Pat113-TP-NT-SM-53U2Q-SM-4MGPR	0.0956317	0.00659668	1.88e-63	0.0378254	0.0326217	0.827324
MEL-IPI_Pat117-TP-NT-SM-5X2QU-SM-5X2RC	0.015055	4.94065645841247e-324	0.0546064	0.000754686	0.00703869	0.922545
MEL-IPI_Pat12-TP-NB-SM-7459O-SM-4NFUE	0.0527191	2.52e-291	2.51e-142	0.00542704	0.0569324	0.884921
MEL-IPI_Pat124-TP-NB-SM-7459L-SM-5VWHM	0.0525537	0.00734315	0.04465	0.0301175	0.0155767	0.849759
MEL-IPI_Pat139-TP-NB-SM-5VWJH-SM-5VWHY	0	0.00330186	0.0214538	2.46e-132	0.00895701	0.966287
MEL-IPI_Pat140-TP-NB-SM-5VWJI-SM-5VWHZ	0.047793	0.0113811	0.0175795	7.4e-105	0.0214642	0.901782
MEL-IPI_Pat148-TP-NB-SM-5VWJQ-SM-5VWI8	0.112956	0.00924134	0.00229254	0.00168404	0.0202524	0.853574
MEL-IPI_Pat159-TP-NB-SM-5VWK2-SM-5VWIJ	0.0600278	0.00574487	0.0348195	0	6.04e-258	0.899408
MEL-IPI_Pat16-TP-NT-SM-53U3E-SM-53U5B	0.0354813	0.00567481	0.00819065	0.000754412	0.00336514	0.946534
MEL-IPI_Pat17-TP-NB-SM-4DK1D-SM-4NFUJ	0.0459583	0.0169564	4.11e-98	0.00887962	0.00684101	0.921365
MEL-IPI_Pat170-TP-NB-SM-5VOAZ-SM-5VWIU	0.0939907	0.0185068	0.000175089	0.00605242	0.0207145	0.86056
MEL-IPI_Pat174-TP-NB-SM-5VOB4-SM-5VWIY	0.0169026	5.11e-231	0.00860449	0	0.00406139	0.970432
MEL-IPI_Pat21-TP-NT-SM-4DK1H-SM-53U5G	0.00541399	0.0030799	0.0309766	1.03e-132	9.34e-103	0.96053
MEL-IPI_Pat45-TP-NT-SM-4DK26-SM-53U5R	5.72e-150	2.92e-259	0.0118582	0.00533844	0.00946383	0.97334
MEL-IPI_Pat50-TP-NT-SM-53U69-SM-53U5X	0.0138075	0.0135615	0.0688789	0.00440663	0.0183213	0.881024
MEL-IPI_Pat52-TP-NT-SM-4DK2D-SM-53U5Z	0.0788044	0.00350537	4.12e-105	0	0	0.91769
MEL-IPI_Pat59-TP-NB-SM-4DK2K-SM-4NFVQ	0.0260163	0	0.116719	0	0.0264314	0.830833
MEL-IPI_Pat60-TP-NB-SM-4DK2L-SM-4NFVR	0.022479	0.00919183	0.0571246	0.00757898	3.49e-12	0.903626
MEL-IPI_Pat64-TP-NB-SM-4DK2P-SM-4NFVV	0.0651718	0.00465929	0.00824928	0.000822861	0.00139488	0.919702
MEL-IPI_Pat66-TP-NB-SM-4DK2R-SM-4NFVX	0.0835306	4.94065645841247e-324	0.0103047	0.0132883	0.0109659	0.88191
MEL-IPI_Pat71-TP-NB-SM-4DK2W-SM-4NFW3	0.0101609	4.94065645841247e-324	0.0335167	2.56e-227	0.00213698	0.954185
MEL-IPI_Pat74-TP-NB-SM-4DK2Z-SM-4NFW6	0.0166566	0.00270856	0.0487198	0.00684881	0.0181208	0.906945
MEL-IPI_Pat77-TP-NT-SM-4DK33-SM-53U63	0.0357273	0.00440304	0.0437464	0.00337307	0.0103374	0.902413
MEL-IPI_Pat79-TP-NB-SM-53U2S-SM-4NFWB	0.00834187	0	3.33e-48	0.00360849	0.034582	0.953468
MEL-IPI_Pat85-TP-NB-SM-53U2Y-SM-4NFWH	0.0711082	0	2.23e-12	0.0248608	0.016623	0.887408
MEL-IPI_Pat90-TP-NB-SM-4DK3G-SM-4NFWM	0.0150039	0.0101857	5.54e-83	0.00379562	0.10779	0.863225
NR2137_T_N	2.07e-275	0.000915645	0.0487286	0.00464863	0.00394181	0.941765
NR3549_T_N	0.0608357	0.0111866	1.56e-37	0.00756712	0.0023527	0.918058
NR4045_T_N	0.0152489	2.16e-288	0.042986	0.00335594	0.00796342	0.930446
NR4083_T_N	0.0286717	0.00619045	0.0322989	0.00223383	4.98e-168	0.930605
NR4810_T_N	0.0304065	4.94065645841247e-324	0.0500702	0.041436	0.007446	0.870641
NR8815_T_N	0.00438623	1.24e-110	0.0258471	0.01209	7.04e-263	0.957677
NR9449_T_N	0.0690116	0.0503015	0.0101304	0.00937042	0.00204986	0.859136
NR9521_T_N	0.0285543	0.00155183	0.0220007	1.28e-80	0.000436496	0.947457
PR12117_T_N	0.0206438	0.00543017	0.046108	0.00546603	0.00289294	0.919459
PR4035_T_N	0.0447413	0.00686036	0.0290711	0.0245021	0	0.894825
PR4091_T_N	0.0341419	0.0230499	0.0422603	0.0022973	0.00747536	0.890775
pt0095	0.0646571	4.94065645841247e-324	0.0265466	0.0138596	1e-193	0.894937
pt0167	0.0883125	4.94065645841247e-324	0.00376384	0.0245982	0.009086	0.874239
pt0244	5.93e-53	0.00733158	0.0816927	0.00830076	0.00609715	0.896578
pt04885	0.05482	6.35e-303	8.29e-40	0.00444822	0.00120952	0.939522
pt102	0.0737382	0.0517414	7.98e-77	0	0.0027587	0.871762
pt104	0.0496206	0.0188765	8.69e-65	0.0127411	0.00880661	0.909955
pt109	0.0656482	0.0191005	0.0133833	0.0168393	0.0233178	0.861711
pt111	0.0702493	4.94065645841247e-324	0.0310851	0.0215368	0.0230849	0.854044
pt1120	0.079016	6.81e-257	0.0371159	0.00517452	0.00736453	0.871329
pt11217	0.0439666	0	0.0507235	0.0105886	0.0055945	0.889127
pt113	0.0216464	0.00146501	1.53e-65	4.78e-265	0	0.976889
pt114	0.115077	0.012448	2.25e-42	0.0148894	1.53e-82	0.857586
pt116	0.0145982	6.41e-245	0.0364703	6.06e-103	0.00465384	0.944278
pt117	0.0793025	0.0322336	3.6e-68	0.0429076	0.013206	0.83235
pt121	0.0502858	0.00523556	0.0154561	0.0342241	0	0.894798
Pt13	9.87e-17	0	0.0643857	0.00374244	0.00155038	0.930322
pt133	0	0.000998079	0.0176627	0.00111219	0	0.980227
pt135	0.0546894	2.93e-136	0.0286368	1.6e-06	8.79e-161	0.916672
Pt14	0.0196809	0.00844641	0.0165652	0.00067823	0	0.954629
pt143	0.0579619	0.00381665	4.39e-65	2.03e-16	0	0.938222
Pt15	0.0209092	0.00579048	0.0516651	0	9.72e-202	0.921635
pt1509	0.0178602	4.94065645841247e-324	8.29e-34	0.00190263	0.00656493	0.973672
pt151	0.0595727	0.0199813	1.24e-114	0.0138844	0	0.906562
pt152	0.141193	4.94065645841247e-324	1.54e-101	0.00598292	0.0108074	0.842017
pt154	0.0304449	3.38e-101	0.0126569	0	0.00899008	0.947908
pt157	3.85e-78	0.0177326	0.0163475	0.0101728	0.00820524	0.947542
pt158	0.0179531	0.00112524	0.0191967	0.000483925	0	0.961241
Pt16	0.0318415	4.94065645841247e-324	0.0132548	0.00884677	0.00494527	0.941112
pt165	1.13635098543487e-322	1.09e-111	0.0338717	2.47032822920623e-323	0.0722158	0.893912
pt174	1.56e-49	9.29e-120	0.02695	7.35e-197	0.00322932	0.969821
pt178	0.0190769	0.0097622	0.057158	0.00335985	0	0.910643
Pt18	0.050217	0.00951813	0.00422757	1.24e-84	0.013738	0.922299
pt184	0.0185915	4.94065645841247e-324	0.100221	0	3.42e-248	0.881187
pt185	0.0288753	0.00121494	0.0410657	0.0109421	0	0.917902
pt187	0.0892237	1.46e-80	4.69e-109	0.00274102	0.0121422	0.895893
pt188	0.0868406	0.00314903	0.0157844	0.00271574	0	0.89151
pt189	0.0883125	9.56407336563027e-319	3.83e-10	0.0204126	0.00406978	0.887205
Pt19	0.027467	0.00866958	0.00304494	0.0145059	1.02e-302	0.946313
pt191	4.06e-188	1.35e-52	6.21e-230	0.017517	0.0531857	0.929297
pt192	0.00646389	0	0.0376065	0	0	0.95593
pt194	0.0243081	0	0.0517727	0.0117008	0.00556852	0.90665
pt195	0.120708	4.94065645841247e-324	0.00714625	0	0.0193773	0.852768
pt196	0.0270553	0.00529976	0.0300557	0	0	0.937589
pt198	2.76e-113	1.42e-146	1.91e-132	0.0135395	0.00476113	0.981699
Pt20	0.0793509	0.00862712	0.0498727	0.00754942	0	0.8546
pt206	0.040316	1.11e-263	2.89e-237	0.0148752	0.0485183	0.896291
Pt21	0.0468659	0.013252	0.0613547	0	0.0194196	0.859108
pt211	0.0971149	4.94065645841247e-324	0.00208129	0.0404053	0.0109262	0.849472
pt2137	0.00566972	0.00229181	0.0690934	0.00622534	7.19e-186	0.91672
pt215	0.0554558	0.00887933	0.0193218	0.00369111	1.3e-184	0.912652
pt217	0.0572972	1.03e-41	0.013706	0.00799353	0.00382952	0.917174
pt219	0.0782824	1.97626258336499e-323	5.4e-271	4.94065645841247e-324	0.00680265	0.914915
pt21C	0.0553836	1.54e-208	0.01296	0.000990168	0.0106088	0.920057
Pt22	0.0557878	1.48219693752374e-323	3.86e-223	0.0518301	0	0.892382
pt221	0.128048	0.0154391	6.76e-175	0	0.0112561	0.845257
pt22640	0.0362733	4.94065645841247e-324	4.18e-35	0	0.00261288	0.961114
Pt23	0.0438641	4.13e-176	0.0620057	0.0244874	0.0112317	0.858411
pt231	0.0505206	0.0179223	0.00588011	0.0123832	0	0.913294
pt239	0.0813662	0	0.0142405	0.0202682	0.0035603	0.880565
Pt24	0.0901692	9.59e-298	0.0553177	0.00249884	0.00316928	0.848845
pt2472	0.0715962	0	0.0363323	0.0415072	0	0.850564
pt254	0.0394105	4.94065645841247e-324	0.0574039	0	0.0234883	0.879697
pt255	0.0381418	0.00677706	0.00598999	1.44e-269	0.00365254	0.945439
pt256	0.0452939	0	0.0486935	0.0181466	0	0.887866
pt259	0.124863	4.94065645841247e-324	2.55e-24	4.6e-189	0	0.875137
pt266	0.0636614	0.000792334	0.0504474	0.0218261	0.000637978	0.862635
pt268	0.045258	0.0118654	0.0156688	0.0110288	0.00819849	0.90798
pt26E	0.0577905	0.00647294	0.0323435	1.59e-240	0.00462555	0.898767
pt276	0.0314723	0.0115081	0.0222017	0.00336587	0.00166288	0.929789
pt278	0.0754697	0.021073	0.0115101	0.0022163	0.00508669	0.884644
pt284	0.107381	4.94065645841247e-324	0.0126878	0	0.0141328	0.865798
pt295	0.0613584	0.00357803	0.0386037	0.0074643	0.00974103	0.879255
pt297	0.109577	4.94065645841247e-324	0.0298133	0.0180416	1.39e-219	0.842568
Pt30	0.0867638	0.00898227	0.0308564	0.00916167	8.1e-201	0.864236
pt300	0.0201262	1.37e-269	0.0193726	1.11e-196	0.0112754	0.949226
Pt31	0.0198234	4.94065645841247e-324	0.0465031	0.0051392	0.0115544	0.91698
pt314	0.0536552	0.00379972	0.0354382	0.00450853	0.00990491	0.892693
Pt32	0.0728425	9.88131291682493e-324	0.0037018	3.71e-213	0	0.923456
pt33A	2.95e-118	4.94065645841247e-324	0.0283837	0.00767633	0.0310435	0.932897
pt33C	0.00231805	0.00373025	0.037073	0	0.00813834	0.94874
pt3484	0.0550702	0.00751609	0.0252955	1.81e-60	0	0.912118
pt3549	0.0896334	0.00902734	1.15e-83	0	0	0.901339
Pt36	0.0163199	1.48219693752374e-323	1.48219693752374e-323	0	0.0149323	0.968748
Pt4	0.0140934	0.00358599	0.0192496	0.00804513	1.32e-212	0.955026
pt40	0.05783	0.0111948	0.0428824	4.94065645841247e-324	0.0186334	0.869459
pt4035	0.069819	0.00516154	0.014528	0.0273415	0	0.88315
pt4045	0.0435861	1.12e-283	0.0738902	0.00660645	0.00763877	0.868279
pt4083	0.0196551	4.94065645841247e-324	9.9e-66	0	0.00869026	0.971655
pt4091	0.0658655	0.0151756	0.0234813	0.0038379	0.00583009	0.88581
pt45E	0.0532238	0.00689774	0.00254803	0.0132992	0.0040023	0.920029
pt4744	0.0419695	0.00606736	0.039225	4.84e-62	0	0.912738
pt4810	0.0387688	4.94065645841247e-324	0.0244186	0.00256211	0.00172252	0.932528
pt49E	0.0549928	2.85e-112	0.0562419	0.01014	0.00306239	0.875563
pt50A	0.0432002	4.76e-05	0.0423624	0	2.45e-21	0.91439
pt50C	0.0404323	5.02e-20	0.0379817	0	0	0.921586
Pt6	7.58e-68	0.0133949	1.16e-130	0.0180694	0.000993425	0.967542
pt6126	0.0586904	6.83e-201	0.0214768	1.59e-89	0	0.919833
pt6161	0.025574	0	3.07e-31	0.0125343	0	0.961892
pt6494	0.0819554	0.00466014	0.0168491	0.00152561	0.00183583	0.893174
pt6819	0.0457924	4.94065645841247e-324	0.0600862	0	0	0.894121
Pt7	0.0352169	0.00188144	0.0134347	0.00533101	0.0106826	0.933453
pt7357	0.0453176	0	4.93e-77	0	0	0.954682
pt8815	0.00602403	0.00133202	0.018238	0.00928168	0	0.965124
Pt9	0.0361717	0	0.0384971	0.000280927	0	0.92505
pt9298	0.056152	4.94065645841247e-324	0.00956323	0.0386789	0	0.895606
pt9449	0.0717675	0.0377798	3.65e-60	0.0248819	0	0.865571
pt9521	0.0433851	0	0.0161035	2.91e-123	1.06e-91	0.940511
SD6494_T_N	0.0905983	0.00983391	0.0431437	0.0216544	0.00430376	0.830466
SD7357_T_N	0.0462343	0	1.02e-34	8.73e-39	4.28e-44	0.953766
CR0095_T_N	0.0691947	0	0.0192937	0.104141	0.00751452	0.799856
CR3665_T_N	0.13752	0.0380653	0.108706	0.0438168	0.0329088	0.638983
MEL-582186-TP-NB-SM-CN21Q-SM-CJP7T	0.16602	5.23e-94	0.0451293	0.0105016	0.0110638	0.767286
MEL-587761-TP-NB-SM-CN1ZV-SM-CJP7Q	0.101489	0.0121554	0.0442834	0.0108099	0.00762575	0.823636
MEL-IPI_Pat02-TP-NB-SM-4DJZX-SM-4NFU4	0.123451	0.0298668	0.0676859	0.00306923	0.0166873	0.75924
MEL-IPI_Pat04-TP-NB-SM-4DJZZ-SM-4NFU6	0.239669	0.00960429	0.161075	0.186002	0	0.403649
MEL-IPI_Pat06-TP-NB-SM-4DK12-SM-4NFU8	0.0949091	0.0442478	0.0144181	0.00723464	0.0263497	0.812841
MEL-IPI_Pat07-TP-NB-SM-4DK13-SM-4NFU9	0.318951	0.0899897	0.137739	0.0150476	0	0.438273
MEL-IPI_Pat104-TP-NT-SM-4CU6R-SM-53U4Q	0.190294	1.97626258336499e-323	0.018311	0.0117144	0.385761	0.39392
MEL-IPI_Pat105-TP-NT-SM-4CU6S-SM-53U4R	0.0850315	0.017217	0.0864961	0.0169145	0.0173578	0.776983
MEL-IPI_Pat111-TP-NT-SM-4CU6Y-SM-4MGPP	0.121497	1.48e-42	0.046186	0	7.94e-289	0.832317
MEL-IPI_Pat118-TP-NT-SM-5X2QV-SM-5X2RD	0.0639324	0.068418	0.0585679	0.0492596	0.0452391	0.714583
MEL-IPI_Pat119-TP-NT-SM-7459N-SM-7459Q	0.230367	0.0131785	0.0695742	0.0109172	0.0238183	0.652145
MEL-IPI_Pat127-TP-NB-SM-5X2R5-SM-5VWHP	0.174933	0.034229	0.0684542	0.00242766	0.0836727	0.636284
MEL-IPI_Pat128-TP-NB-SM-5X2R6-SM-5VWHQ	0.265051	0.0209584	0.0701485	0.0282878	0.0303191	0.585235
MEL-IPI_Pat129-TP-NT-SM-5X2R7-SM-5X2RI	0.0442277	0.0183534	0.075159	0.0322625	0.122925	0.707072
MEL-IPI_Pat13-TP-NB-SM-4DK19-SM-4NFUF	0.127189	0.0167576	0.104892	0.00736769	0.0402234	0.70357
MEL-IPI_Pat135-TP-NB-SM-7A152-SM-5VWHU	0.103468	0.0149563	0.13877	6.95e-140	0.0338352	0.708971
MEL-IPI_Pat143-TP-NB-SM-7A156-SM-5VWI3	0.090629	0.00555967	0.0537593	0.0305717	0.0382262	0.781254
MEL-IPI_Pat144-TP-NB-SM-7A157-SM-5VWI4	0.0910502	0.0236579	0.0623527	0	0.141652	0.681287
MEL-IPI_Pat15-TP-NB-SM-4DK1B-SM-4NFUH	0.0972834	0.0249315	0.105144	0.0464871	6.48e-128	0.726154
MEL-IPI_Pat157-TP-NB-SM-7A15B-SM-5VWIH	0.23122	9.88131291682493e-324	0.166565	0.0139397	0.129054	0.459221
MEL-IPI_Pat163-TP-NB-SM-5VWK6-SM-5VWIN	0.151382	0.0348634	0.288911	0	0.00300992	0.521834
MEL-IPI_Pat168-TP-NB-SM-5VOAX-SM-5VWIS	0.333144	0.013486	0.0556528	3.1e-133	0.0377188	0.559999
MEL-IPI_Pat39-TP-NB-SM-4DK1Z-SM-4NFV6	0.236096	0.0460818	0.0330345	4.94065645841247e-324	0.198352	0.486436
MEL-IPI_Pat47-TP-NT-SM-4DK28-SM-53U5U	0.160213	0.0261695	0.0568168	0.0321341	0.035524	0.689143
MEL-IPI_Pat55-TP-NB-SM-4DK2G-SM-4NFVM	0.08329	0.0199393	0.09434	2.03e-16	0.0231216	0.779309
MEL-IPI_Pat57-TP-NB-SM-4DK2I-SM-4NFVO	0.268493	9.88131291682493e-324	0.0539807	4.94065645841247e-324	0.158722	0.518804
MEL-IPI_Pat62-TP-NB-SM-4DK2N-SM-4NFVT	0.0183508	0.0120061	0.308681	0.00554046	0.00452416	0.650897
MEL-IPI_Pat73-TP-NB-SM-4DK2Y-SM-4NFW5	0.0400195	0.0385879	0.0386572	0.097989	0.0113949	0.773352
MEL-IPI_Pat76-TP-NB-SM-4DK32-SM-4NFW8	0.0692329	4.94065645841247e-324	0.0776339	5.32e-77	0.0480865	0.805047
MEL-IPI_Pat82-TP-NT-SM-4DK38-SM-53U55	0.0556246	0.0218262	0.0897293	0.0681801	0.016988	0.747652
MEL-IPI_Pat83-TP-NT-SM-53U2W-SM-53U56	0.168664	8.77e-52	1.48219693752374e-323	0.028457	0.213008	0.589872
MEL-IPI_Pat86-TP-NT-SM-4DK3C-SM-53U59	0.165179	0.060106	0.158513	0.0174508	0.129463	0.469289
NR4018_T_N	0.061122	0.0144392	0.090103	0.0245896	0.00394853	0.805798
NR4949_T_N	0.0884457	0.00560554	0.0740523	0.0282227	3.44e-301	0.803674
NR9445_T_N	0.0633501	4.94065645841247e-324	0.12138	0.00243925	0.00917399	0.803656
NR9765_T_N	0.182172	9.88131291682493e-324	0.0849831	0.0395482	0.0390665	0.65423
Patient188	0.303899	0.0546106	0.11197	0.114992	0	0.414528
Patient38	0.346912	3.45845952088873e-323	0.0326604	0	0.135335	0.485092
PR4046_T_N	0.120274	3.56e-266	0.0642705	0	0.0179224	0.797534
Pt10	0.159859	0.0137261	0.00851796	0.0228666	3.29e-110	0.795031
pt101	0.305955	0.0123449	0.066625	0.135963	0	0.479112
pt103	0.328835	0.0584618	0.122465	0.0285349	0	0.461703
pt105	0.0887222	0.00133331	0.0874794	0.00880836	2.22e-169	0.813657
pt108	0.0438313	3.95252516672997e-323	0.00207993	0.0911321	0.209392	0.653565
Pt11	0.147066	0.0180632	2.3e-81	0.00540939	2.12e-180	0.829461
pt118	0.232431	0.0122419	0.0590552	0.0182922	0	0.67798
Pt12	0.28096	1.97626258336499e-323	0.159925	0.0605696	0.0770064	0.421539
pt123	0.158095	0.0212202	0.0632676	0	0.00650649	0.75091
pt124	0.399974	1.48219693752374e-323	1.62e-79	0.0181442	2.47e-84	0.581882
pt125	0.0863395	0.0429076	0.0736935	0.04278	0.0542159	0.700063
pt126	0.14515	3.22395545473125e-314	0.0796537	5.98e-291	3.68041436213148e-316	0.775196
pt127	0.0631232	0.00774154	0.105389	0	0.0172838	0.806463
pt128	0.240333	4.27e-52	1.4e-92	0	0.089089	0.670578
pt12A	0.0676498	0.0114756	0.066225	0	0.0772893	0.77736
pt131	0.0787407	0.0268032	0.128626	0.00858112	0.0843911	0.672858
pt136	0.114341	0.00398746	0.027567	0.0458431	0	0.808261
pt138	0.234427	9.88131291682493e-324	1.28e-53	3.26e-164	0.0182746	0.747298
pt139	0.0864537	0.0135186	0.0755106	0.0526826	0	0.771834
pt141	0.25795	9.88131291682493e-324	0.0788007	0.0268664	0.0827602	0.553623
pt142	0.144264	0.0201719	0.0793054	0.00159593	5.89e-07	0.754663
pt146	0.168323	0.0237046	0.279151	0	0	0.528822
pt150	0.380207	0.00822684	0.0551511	0.0145103	0	0.541905
pt155	0.355651	2.47032822920623e-323	0.117024	0.0607841	0.0245841	0.441957
pt15C	0.144063	0.0579382	0.210131	0	0.13047	0.457398
pt161	0.415373	2.76e-281	4.44659081257122e-323	0	0.00902179	0.575605
pt163	0.0416936	0.127637	0.0638866	0.0324249	0	0.734358
pt167	0.167332	1.97626258336499e-323	0.195043	0.102293	8.95e-68	0.535331
pt170	0.266405	1.72922976044436e-322	0.0832964	0.146863	0	0.503436
pt173	0.120639	3.26e-130	0.0736428	4.94065645841247e-324	0.0169116	0.788807
pt176	0.231531	9.88131291682493e-324	0.0223691	0.0326913	0.0310052	0.682404
pt180	0.0988073	0.0191636	0.138203	0.00107476	1.03e-91	0.742752
pt182	0.359771	1.97626258336499e-323	0.071888	4.94065645841247e-324	0.0218584	0.546482
pt186	0.0357964	0.00767228	0.182646	0.000758662	4.86e-200	0.773127
pt193	0.0662535	0.0317268	0.0862965	0.104769	0.00355577	0.707398
pt197	0.454342	0	7.90505033345994e-323	0	0	0.545658
pt19D	0.290762	0.0368811	0.0671952	0.0579279	0.114694	0.43254
pt1D	0.307317	0.0154154	0.185577	0.041879	0.0407291	0.409083
pt201	0.0158023	0.0345815	0.106887	0.0558248	0.00489307	0.782012
pt202	0.179465	8.47e-51	5.7e-194	0	0.0616243	0.758911
pt204	0.137259	0.0567928	0.0845157	0.0489607	0.00804351	0.664428
pt2056	0.0965957	0.0546317	0.115703	4.94065645841247e-324	4.94065645841247e-324	0.733069
pt212	0.2428	0.00559922	0.0983519	0.0473257	4.21e-282	0.605923
pt216	0.306555	9.88131291682493e-324	0.014937	0.0238165	0.00696459	0.647727
pt226	0.165627	4.68e-147	9.3e-159	0.0120763	0.00939982	0.812897
pt233	0.120563	0.0326066	0.189421	0.0500835	0.0196957	0.587631
pt234	0.143771	9.88131291682493e-324	0.0197866	4.94065645841247e-324	0.00996352	0.826479
pt235	0.206671	4.94065645841247e-324	0.0796821	0.00871411	4.94065645841247e-324	0.704933
pt240	0.154559	7.23e-170	0.21258	0.0244957	0.00507232	0.603293
pt242	0.133233	0.0120217	0.0166555	0.0124411	0.0117759	0.813873
pt246	0.21005	4.94065645841247e-324	0.137278	0.047463	0.0361772	0.569032
pt252	0.0988109	0.00505604	0.0683715	0.0221465	0	0.805615
pt25A	0.050441	1.03e-288	0.10872	0.0095173	0.0734282	0.757893
pt25C	0.169597	9.88131291682493e-324	0.0598492	0.0139599	0.03879	0.717804
pt267	0.11038	0.00325925	0.0515279	0.00238497	1.23e-175	0.832448
pt26C	0.172433	0.00539254	0.0225662	0	0	0.799608
pt274	0.149921	4.94065645841247e-324	0.042947	0.0343986	0.00673547	0.765998
Pt28	0.141085	0.00540047	0.0473662	0.0103676	1.07e-85	0.79578
pt280	0.123542	0	0.0829672	0	3.14e-67	0.793491
pt282	0.257751	0.0913211	0.0264597	0.0295406	0.0249857	0.569942
pt28A	0.132359	0.0142831	0.0885275	0.0154072	0.0115101	0.737913
pt28D	0.133241	0.0360414	0.113807	0.00906414	1.04e-286	0.707847
pt293	0.257413	1.59e-74	9.14e-46	7.18e-187	0.0150992	0.727488
pt29C	0.208334	0.0223929	0.0869468	0.0201616	0	0.662165
pt2E	0.114634	3.83e-239	0.0942595	9.3639768432931e-315	0.00804524	0.783061
pt3086	0.310551	1.97626258336499e-323	0.160684	0.0914655	0.0115406	0.425759
pt310	0.257103	4.94065645841247e-324	9.69e-32	0.00744051	0	0.735457
Pt33	0.0476272	1.06e-81	0.147162	0.00853221	0.00547307	0.791206
Pt35	0.16565	6.84e-191	0.0548868	0.013071	2.28e-249	0.766392
pt3665	0.187216	0.0237289	0.15603	4.94065645841247e-324	0.019282	0.613743
Pt38	0.126619	0	0.147106	0	5.21e-96	0.726275
pt3C	0.133905	0.0191577	0.0441057	0.00227787	0.0162787	0.784275
pt3D1	0.170157	0.031864	0.0593964	0.0307751	0.112191	0.595617
pt4018	0.167431	1.97626258336499e-323	0.103938	0.00232679	4.94065645841247e-324	0.726305
pt4046	0.0460712	9.88131291682493e-324	0.128562	0.0162021	0.00649972	0.802665
pt41	0.14122	0.0182712	0.0279971	0.0261223	0.0126874	0.773702
pt42E	0.154539	0.0131552	0.0317892	0.0559147	0.0389579	0.705644
pt47D	0.187939	0.0131848	0.0242952	0.00312067	0.00683616	0.764624
pt4949	0.122468	0.00745606	0.0405779	0.0155874	1.52e-305	0.81391
pt5038	0.208684	0.0114261	0.020304	0.0290303	0	0.730556
pt53A	0.119722	0	0.0699368	0.00126702	0.0206011	0.788473
pt53D	0.196095	0	0.0660951	0.0265278	2.33e-285	0.711282
pt5934	0.13074	0.0642273	0.0769584	0.00744178	4.56e-149	0.720633
pt5A	0.225729	4.94065645841247e-324	0.0503136	0.00898646	0.0438053	0.671166
pt6336	0.11067	9.88131291682493e-324	0.132063	0	0	0.757267
pt6721	0.139899	2.51e-75	2.47032822920623e-323	0.0565063	0.0255658	0.778029
pt6B	0.280775	1.02e-35	0.122695	1.07e-266	0.0744563	0.522074
pt7623	0.0611442	9.88131291682493e-324	0.103864	0.0556412	0.00625271	0.773098
pt9341	0.107897	6.91691904177745e-323	0.112821	0	0.0964862	0.682795
pt9445	0.0929486	4.94065645841247e-324	0.120658	0.00120388	0.00467044	0.780519
pt9765	0.236452	1.48219693752374e-323	0.237284	0.0510587	0.0686341	0.406572
pt99	0.111951	0.0283656	0.0577855	0.00280739	4.94065645841247e-324	0.799091
SD2056_T_N	0.0900717	0.0227711	0.163964	0.000876849	0.0087661	0.71355
SD5038_T_N	0.131464	0.0152728	0.0552964	0.028923	0	0.769044
SD5934_T_N	0.116721	0.0219718	0.032675	0.0506085	0.00884517	0.769178
SD6336_T_N	0.0603404	0.00185332	0.101774	0	0.0253462	0.810686

## Sheet: Table S6
Table S6 Distribution of ICI response biomarkers across all integrated melanoma samples
Sample ID	COL3A1 mutation	DCC mutation	NARS2 mutation	NRAS mutation	Signature 4	Unmatched signature	Signature 11	Signature 21	Signature 1	Signature 7	Clusters	Subtypes	Combined marker
MEL-IPI_Pat132-TP-NB-SM-5VWJA-SM-5VWHR	Yes	Yes	Yes	No	No	No	Yes	No	No	Yes	C4	Immune	Yes
MEL-IPI_Pat138-TP-NB-SM-7A155-SM-5VWHX	Yes	Yes	No	No	No	No	Yes	Yes	No	Yes	C4	Immune	Yes
MEL-IPI_Pat151-TP-NB-SM-7A15A-SM-5VWIB	Yes	No	No	Yes	No	Yes	Yes	No	No	Yes	C4	Immune	Yes
Patient158	Yes	No	No	No	No	Yes	Yes	No	Yes	No	C4	Immune	Yes
Patient40	Yes	Yes	No	No	No	Yes	Yes	No	Yes	No	C4	Immune	Yes
PR4092_T_N	Yes	Yes	No	No	No	No	Yes	No	No	Yes	C4	Immune	Yes
pt129	Yes	Yes	Yes	No	No	No	Yes	No	No	Yes	C4	Immune	Yes
pt132	Yes	Yes	No	No	No	No	Yes	Yes	No	Yes	C4	Immune	Yes
pt140	Yes	No	No	Yes	No	No	Yes	No	No	Yes	C4	Immune	Yes
pt298	Yes	No	No	No	No	No	Yes	No	No	No	C4	Immune	Yes
Patient120	Yes	No	No	No	No	Yes	No	No	No	Yes	C5	Non-immune	Yes
Patient130	Yes	No	No	Yes	No	Yes	No	No	No	Yes	C5	Non-immune	Yes
Patient135	Yes	No	No	No	No	Yes	No	No	No	Yes	C5	Non-immune	Yes
Patient146	Yes	Yes	No	Yes	No	Yes	No	No	No	Yes	C5	Non-immune	Yes
Patient147	Yes	No	No	Yes	No	Yes	No	No	No	Yes	C5	Non-immune	Yes
Patient154	Yes	No	No	No	No	No	No	No	No	Yes	C5	Non-immune	Yes
Patient162	Yes	Yes	No	No	No	Yes	No	No	No	Yes	C5	Non-immune	Yes
Patient165	Yes	No	No	No	No	Yes	No	No	No	Yes	C5	Non-immune	Yes
Patient18	Yes	No	No	No	No	Yes	No	No	No	Yes	C5	Non-immune	Yes
Patient180	Yes	No	No	No	No	Yes	No	No	No	Yes	C5	Non-immune	Yes
Patient184	Yes	No	No	No	No	Yes	No	No	No	Yes	C5	Non-immune	Yes
Patient191	Yes	Yes	No	Yes	No	Yes	No	No	No	Yes	C5	Non-immune	Yes
Patient196	Yes	Yes	No	No	No	Yes	No	No	No	Yes	C5	Non-immune	Yes
Patient204	Yes	Yes	No	No	No	Yes	No	No	No	Yes	C5	Non-immune	Yes
Patient206	Yes	Yes	Yes	No	No	Yes	No	No	No	Yes	C5	Non-immune	Yes
Patient41	Yes	Yes	Yes	No	No	Yes	No	No	No	Yes	C5	Non-immune	Yes
Patient51	Yes	Yes	No	Yes	No	Yes	No	No	No	Yes	C5	Non-immune	Yes
Patient55	Yes	No	No	Yes	No	Yes	No	No	No	Yes	C5	Non-immune	Yes
Patient61	Yes	Yes	No	No	No	Yes	No	No	No	Yes	C5	Non-immune	Yes
Patient62	Yes	Yes	No	No	No	Yes	No	No	No	Yes	C5	Non-immune	Yes
Patient75	Yes	No	No	Yes	No	Yes	No	No	No	Yes	C5	Non-immune	Yes
Patient79	Yes	No	No	No	No	Yes	No	No	No	Yes	C5	Non-immune	Yes
Patient9	Yes	No	No	No	No	Yes	No	No	No	Yes	C5	Non-immune	Yes
Patient96	Yes	Yes	No	No	No	Yes	No	No	No	Yes	C5	Non-immune	Yes
CR04885_T_N	Yes	Yes	Yes	No	No	No	No	No	No	Yes	C2	Non-immune	Yes
CR06670_T_N	Yes	No	No	No	No	No	No	No	No	Yes	C2	Non-immune	Yes
CR6126_T_N	Yes	Yes	No	Yes	No	No	No	No	No	Yes	C2	Non-immune	Yes
CR9306_T_N	Yes	No	No	No	No	No	Yes	No	No	Yes	C2	Non-immune	Yes
CR9699_T_N	Yes	Yes	No	No	No	No	No	No	No	Yes	C2	Non-immune	Yes
LSD0167_T_N	Yes	No	No	No	No	No	No	No	No	Yes	C2	Non-immune	Yes
LSD2057_T_N	Yes	No	No	No	No	No	No	No	No	Yes	C2	Non-immune	Yes
MEL-IPI_Pat103-TP-NT-SM-4CU6Q-SM-53U4P	Yes	No	No	No	No	No	No	No	No	Yes	C2	Non-immune	Yes
MEL-IPI_Pat11-TP-NB-SM-4DK17-SM-4NFUD	Yes	Yes	No	No	No	No	Yes	No	No	Yes	C2	Non-immune	Yes
MEL-IPI_Pat110-TP-NT-SM-4CU6X-SM-4MGPO	Yes	Yes	No	No	No	No	No	No	No	Yes	C2	Non-immune	Yes
MEL-IPI_Pat123-TP-NB-SM-5X2R1-SM-5VWHL	Yes	Yes	No	Yes	No	No	No	No	No	Yes	C2	Non-immune	Yes
MEL-IPI_Pat134-TP-NB-SM-5VWJC-SM-5VWHT	Yes	No	No	No	No	No	No	No	No	Yes	C2	Non-immune	Yes
MEL-IPI_Pat147-TP-NB-SM-7A158-SM-5VWI7	Yes	No	No	No	No	No	No	No	No	Yes	C2	Non-immune	Yes
MEL-IPI_Pat32-TP-NT-SM-53U3T-SM-53U67	Yes	No	No	No	No	No	No	No	No	Yes	C2	Non-immune	Yes
MEL-IPI_Pat41-TP-NT-SM-4DK22-SM-53U5O	Yes	No	No	No	No	No	No	No	No	Yes	C2	Non-immune	Yes
MEL-IPI_Pat49-TP-NT-SM-4DK2A-SM-53U5W	Yes	No	No	No	No	No	No	No	No	Yes	C2	Non-immune	Yes
MEL-IPI_Pat54-TP-NB-SM-4DK2F-SM-4NFVL	Yes	No	No	Yes	No	No	No	No	No	Yes	C2	Non-immune	Yes
NR4631_T_N	Yes	Yes	No	No	No	No	No	No	No	Yes	C2	Non-immune	Yes
PR4077_T_N	Yes	Yes	No	No	No	No	No	No	No	Yes	C2	Non-immune	Yes
pt0346	Yes	Yes	No	Yes	No	No	No	No	No	Yes	C2	Non-immune	Yes
Pt1	Yes	Yes	No	Yes	No	No	No	No	No	Yes	C2	Non-immune	Yes
pt107	Yes	No	No	No	No	No	No	No	No	Yes	C2	Non-immune	Yes
pt112	Yes	Yes	No	No	No	No	No	No	No	Yes	C2	Non-immune	Yes
pt120	Yes	Yes	No	Yes	No	No	No	No	No	Yes	C2	Non-immune	Yes
pt137	Yes	No	No	No	No	No	No	No	No	Yes	C2	Non-immune	Yes
pt1494	Yes	Yes	No	No	No	No	No	No	No	Yes	C2	Non-immune	Yes
pt164	Yes	No	No	No	No	No	No	No	No	Yes	C2	Non-immune	Yes
Pt17	Yes	Yes	No	No	No	No	No	No	No	Yes	C2	Non-immune	Yes
pt171	Yes	No	No	No	No	No	No	No	No	Yes	C2	Non-immune	Yes
pt175	Yes	No	No	No	No	No	No	No	No	Yes	C2	Non-immune	Yes
pt177	Yes	No	No	No	No	No	No	No	No	Yes	C2	Non-immune	Yes
pt179	Yes	No	No	Yes	No	No	No	No	No	Yes	C2	Non-immune	Yes
Pt2	Yes	Yes	No	No	No	No	No	No	No	Yes	C2	Non-immune	Yes
pt203	Yes	No	No	No	No	No	No	No	No	Yes	C2	Non-immune	Yes
pt205	Yes	Yes	No	No	No	No	No	No	No	Yes	C2	Non-immune	Yes
pt2057	Yes	No	No	No	No	No	No	No	No	Yes	C2	Non-immune	Yes
pt20A	Yes	Yes	No	No	No	No	Yes	No	No	Yes	C2	Non-immune	Yes
pt20E	Yes	Yes	No	No	No	No	Yes	No	No	Yes	C2	Non-immune	Yes
pt237	Yes	No	No	Yes	No	No	No	No	No	Yes	C2	Non-immune	Yes
pt24C	Yes	No	No	Yes	No	No	No	No	No	Yes	C2	Non-immune	Yes
pt257	Yes	Yes	No	Yes	No	No	No	No	No	Yes	C2	Non-immune	Yes
Pt26	Yes	Yes	No	No	No	No	No	No	No	Yes	C2	Non-immune	Yes
pt260	Yes	No	No	No	No	No	No	No	No	Yes	C2	Non-immune	Yes
pt262	Yes	Yes	No	No	No	No	Yes	No	No	Yes	C2	Non-immune	Yes
Pt27	Yes	Yes	No	Yes	No	No	No	No	No	Yes	C2	Non-immune	Yes
pt287	Yes	No	No	No	No	No	No	No	No	Yes	C2	Non-immune	Yes
pt291	Yes	No	No	No	No	No	No	No	No	Yes	C2	Non-immune	Yes
Pt3	Yes	Yes	Yes	No	No	No	No	No	No	Yes	C2	Non-immune	Yes
pt34A	Yes	Yes	No	No	No	No	Yes	No	Yes	Yes	C2	Non-immune	Yes
Pt37	Yes	No	No	No	No	No	No	No	No	Yes	C2	Non-immune	Yes
pt39	Yes	Yes	Yes	No	No	No	No	No	No	Yes	C2	Non-immune	Yes
pt4077	Yes	Yes	No	No	No	No	No	No	No	Yes	C2	Non-immune	Yes
pt4631	Yes	Yes	No	No	No	No	No	No	No	Yes	C2	Non-immune	Yes
pt47A	Yes	Yes	No	No	No	No	No	No	No	Yes	C2	Non-immune	Yes
pt54C	Yes	No	No	Yes	No	No	No	No	No	Yes	C2	Non-immune	Yes
pt9306	Yes	No	No	No	No	No	No	No	No	Yes	C2	Non-immune	Yes
pt9699	Yes	Yes	No	No	No	No	No	No	No	Yes	C2	Non-immune	Yes
SD0346_T_N	Yes	Yes	No	Yes	No	No	No	No	No	Yes	C2	Non-immune	Yes
SD1494_T_N	Yes	Yes	No	No	No	No	Yes	No	No	Yes	C2	Non-immune	Yes
MEL-IPI_Pat115-TP-NT-SM-5X2QS-SM-5X2RA	Yes	No	No	No	No	No	No	No	No	Yes	C1	Non-immune	Yes
MEL-IPI_Pat126-TP-NB-SM-5X2R4-SM-5VWHO	Yes	No	No	Yes	No	No	No	No	No	Yes	C1	Non-immune	Yes
MEL-IPI_Pat46-TP-NT-SM-53U48-SM-53U5S	Yes	No	No	No	No	No	No	No	No	Yes	C1	Non-immune	Yes
pt06670	Yes	No	No	No	No	No	No	No	No	Yes	C1	Non-immune	Yes
pt122	Yes	No	No	Yes	No	No	No	No	No	Yes	C1	Non-immune	Yes
pt294	Yes	No	No	No	No	No	No	No	No	Yes	C1	Non-immune	Yes
pt302	Yes	No	No	No	No	No	No	No	No	Yes	C1	Non-immune	Yes
pt31A	Yes	No	No	Yes	No	No	No	No	Yes	Yes	C1	Non-immune	Yes
pt42	Yes	No	No	No	No	No	No	No	No	Yes	C1	Non-immune	Yes
Pt5	Yes	No	No	No	No	No	No	No	No	Yes	C1	Non-immune	Yes
pt54A	Yes	No	No	Yes	No	No	No	No	No	Yes	C1	Non-immune	Yes
Patient100	No	No	No	Yes	No	Yes	No	No	No	Yes	C5	Non-immune	No
Patient102	No	Yes	No	No	No	Yes	No	No	No	Yes	C5	Non-immune	No
Patient105	No	Yes	No	No	No	Yes	No	No	No	Yes	C5	Non-immune	No
Patient106	No	No	No	Yes	No	Yes	No	No	No	Yes	C5	Non-immune	No
Patient107	No	No	No	No	No	Yes	No	No	No	Yes	C5	Non-immune	No
Patient110	No	Yes	No	Yes	No	Yes	No	No	No	Yes	C5	Non-immune	No
Patient112	No	No	No	No	No	Yes	No	No	No	Yes	C5	Non-immune	No
Patient116	No	No	No	Yes	No	Yes	No	No	No	Yes	C5	Non-immune	No
Patient118	No	No	No	No	No	Yes	No	No	No	Yes	C5	Non-immune	No
Patient121	No	No	No	No	No	Yes	No	No	No	Yes	C5	Non-immune	No
Patient126	No	No	No	No	No	Yes	No	No	No	Yes	C5	Non-immune	No
Patient127	No	No	No	No	No	Yes	No	No	No	Yes	C5	Non-immune	No
Patient13	No	No	No	Yes	No	Yes	No	No	No	Yes	C5	Non-immune	No
Patient131	No	Yes	No	Yes	No	Yes	No	No	No	Yes	C5	Non-immune	No
Patient132	No	No	No	No	No	Yes	No	No	No	Yes	C5	Non-immune	No
Patient133	No	No	No	No	No	Yes	No	No	No	Yes	C5	Non-immune	No
Patient134	No	No	No	No	No	Yes	No	No	No	Yes	C5	Non-immune	No
Patient136	No	Yes	No	No	No	Yes	No	No	No	Yes	C5	Non-immune	No
Patient137	No	Yes	No	No	No	Yes	No	No	No	Yes	C5	Non-immune	No
Patient140	Yes	Yes	No	No	Yes	Yes	No	No	No	Yes	C5	Non-immune	No
Patient141	No	No	No	No	No	Yes	No	No	No	Yes	C5	Non-immune	No
Patient143	No	No	No	No	No	Yes	No	No	No	Yes	C5	Non-immune	No
Patient144	No	Yes	No	No	No	Yes	No	No	No	Yes	C5	Non-immune	No
Patient145	No	Yes	No	Yes	No	Yes	No	No	No	Yes	C5	Non-immune	No
Patient148	No	No	No	No	No	Yes	No	No	No	Yes	C5	Non-immune	No
Patient149	No	No	No	Yes	No	Yes	No	No	No	Yes	C5	Non-immune	No
Patient15	No	No	No	Yes	Yes	Yes	No	No	No	Yes	C5	Non-immune	No
Patient155	No	No	No	No	No	Yes	No	No	No	Yes	C5	Non-immune	No
Patient156	No	No	No	No	No	Yes	No	No	No	Yes	C5	Non-immune	No
Patient157	No	No	No	Yes	No	Yes	No	No	No	Yes	C5	Non-immune	No
Patient163	No	No	No	No	No	Yes	No	No	No	Yes	C5	Non-immune	No
Patient168	No	No	No	No	No	Yes	No	No	No	Yes	C5	Non-immune	No
Patient169	No	No	No	Yes	No	Yes	No	No	No	Yes	C5	Non-immune	No
Patient17	No	No	No	No	No	Yes	No	No	No	Yes	C5	Non-immune	No
Patient172	No	No	No	Yes	No	Yes	No	No	No	Yes	C5	Non-immune	No
Patient179	No	No	No	Yes	No	Yes	No	No	No	Yes	C5	Non-immune	No
Patient181	No	No	No	Yes	No	Yes	No	No	No	Yes	C5	Non-immune	No
Patient182	No	No	No	No	No	Yes	No	No	No	Yes	C5	Non-immune	No
Patient183	No	Yes	No	Yes	No	Yes	No	No	No	Yes	C5	Non-immune	No
Patient185	No	No	No	No	No	Yes	No	No	No	Yes	C5	Non-immune	No
Patient187	No	No	No	No	No	Yes	No	No	No	Yes	C5	Non-immune	No
Patient192	No	Yes	No	No	No	Yes	No	No	No	Yes	C5	Non-immune	No
Patient193	No	No	No	Yes	No	Yes	No	No	No	Yes	C5	Non-immune	No
Patient195	Yes	Yes	No	No	Yes	Yes	No	No	No	Yes	C5	Non-immune	No
Patient20	No	No	No	No	No	Yes	No	No	No	Yes	C5	Non-immune	No
Patient200	No	No	No	Yes	No	Yes	Yes	No	No	Yes	C5	Non-immune	No
Patient205	No	Yes	No	No	No	Yes	No	No	No	Yes	C5	Non-immune	No
Patient23	No	No	No	Yes	No	Yes	No	No	No	Yes	C5	Non-immune	No
Patient24	No	No	No	No	No	Yes	No	No	No	Yes	C5	Non-immune	No
Patient25	No	No	No	No	No	Yes	No	No	No	Yes	C5	Non-immune	No
Patient27	No	No	No	No	No	Yes	No	No	No	Yes	C5	Non-immune	No
Patient30	No	No	No	No	No	Yes	No	No	No	Yes	C5	Non-immune	No
Patient32	No	No	No	Yes	No	Yes	No	No	No	Yes	C5	Non-immune	No
Patient35	No	No	No	No	No	Yes	No	No	No	Yes	C5	Non-immune	No
Patient36	No	No	No	Yes	No	Yes	No	No	No	Yes	C5	Non-immune	No
Patient4	No	Yes	No	No	No	Yes	No	No	No	Yes	C5	Non-immune	No
Patient42	No	No	No	Yes	No	Yes	No	No	No	Yes	C5	Non-immune	No
Patient45	No	No	No	Yes	No	Yes	No	No	No	Yes	C5	Non-immune	No
Patient46	No	No	No	No	No	Yes	No	No	No	Yes	C5	Non-immune	No
Patient47	No	No	No	Yes	No	Yes	No	No	No	Yes	C5	Non-immune	No
Patient50	No	No	No	Yes	No	Yes	No	No	No	Yes	C5	Non-immune	No
Patient54	No	No	No	No	No	No	No	No	No	Yes	C5	Non-immune	No
Patient58	No	No	No	No	No	Yes	No	No	No	Yes	C5	Non-immune	No
Patient59	No	Yes	No	Yes	No	Yes	No	No	No	Yes	C5	Non-immune	No
Patient60	No	No	No	No	No	Yes	No	No	No	Yes	C5	Non-immune	No
Patient72	No	No	No	No	No	Yes	No	No	No	Yes	C5	Non-immune	No
Patient77	No	No	No	No	No	Yes	No	No	No	Yes	C5	Non-immune	No
Patient8	No	No	No	Yes	No	Yes	No	No	No	Yes	C5	Non-immune	No
Patient82	No	Yes	No	No	No	Yes	No	No	No	Yes	C5	Non-immune	No
Patient83	No	No	No	Yes	No	Yes	No	No	No	Yes	C5	Non-immune	No
Patient86	No	No	No	No	No	Yes	No	No	No	Yes	C5	Non-immune	No
Patient94	No	No	No	No	No	Yes	No	No	No	Yes	C5	Non-immune	No
Patient98	No	No	No	Yes	No	Yes	No	No	No	Yes	C5	Non-immune	No
Patient99	No	Yes	No	No	No	Yes	No	No	No	Yes	C5	Non-immune	No
MEL-IPI_Pat03-TP-NB-SM-4DJZY-SM-4NFU5	No	No	No	No	No	No	Yes	No	No	Yes	C4	Immune	No
MEL-IPI_Pat58-TP-NB-SM-4DK2J-SM-4NFVP	No	Yes	No	No	No	Yes	Yes	No	No	Yes	C4	Immune	No
Patient49	No	No	No	No	No	Yes	Yes	No	No	No	C4	Immune	No
Patient6	No	No	No	No	No	Yes	Yes	No	No	No	C4	Immune	No
pt100	No	No	No	No	No	No	Yes	No	No	No	C4	Immune	No
pt162	No	No	No	No	No	No	Yes	No	No	No	C4	Immune	No
pt168	No	Yes	No	No	No	No	Yes	No	No	Yes	C4	Immune	No
pt183	No	No	No	No	No	No	Yes	No	No	Yes	C4	Immune	No
pt232	No	No	No	No	No	No	Yes	No	No	No	C4	Immune	No
pt244	No	No	No	No	No	No	Yes	No	Yes	No	C4	Immune	No
pt273	No	Yes	No	No	No	No	Yes	No	No	Yes	C4	Immune	No
pt4092	No	Yes	No	No	No	No	Yes	No	No	Yes	C4	Immune	No
pt4691	No	No	No	No	No	No	Yes	No	No	No	C4	Immune	No
Pt8	No	Yes	No	No	No	No	Yes	No	No	Yes	C4	Immune	No
DFCI_MM_1-TP-NB-SM-BZRJ8-SM-BZRJC	No	No	No	No	Yes	No	No	No	No	No	C3	Non-immune	No
MEL-IPI_Pat101-TP-NT-SM-4CU6O-SM-53U4N	No	No	No	Yes	Yes	No	No	No	No	Yes	C3	Non-immune	No
MEL-IPI_Pat106-TP-NT-SM-4CU6T-SM-4MGPK	No	No	No	No	No	No	No	No	Yes	No	C3	Non-immune	No
MEL-IPI_Pat121-TP-NT-SM-7459K-SM-5X2RG	No	No	No	No	Yes	No	No	No	Yes	No	C3	Non-immune	No
MEL-IPI_Pat133-TP-NB-SM-7A14Z-SM-5VWHS	No	No	No	No	Yes	No	No	No	No	No	C3	Non-immune	No
MEL-IPI_Pat14-TP-NB-SM-53U3C-SM-4NFUG	No	No	No	No	Yes	No	Yes	No	No	No	C3	Non-immune	No
MEL-IPI_Pat160-TP-NB-SM-5VWK3-SM-5VWIK	No	No	No	Yes	Yes	No	No	No	No	No	C3	Non-immune	No
MEL-IPI_Pat162-TP-NB-SM-7A15D-SM-5VWIM	No	No	No	No	Yes	No	No	No	Yes	No	C3	Non-immune	No
MEL-IPI_Pat166-TP-NB-SM-7A15G-SM-5VWIQ	No	No	No	No	No	No	No	No	Yes	No	C3	Non-immune	No
MEL-IPI_Pat167-TP-NB-SM-7A15H-SM-5VWIR	No	No	No	Yes	Yes	No	No	No	Yes	No	C3	Non-immune	No
MEL-IPI_Pat171-TP-NB-SM-7A15J-SM-5VWIV	No	No	No	No	Yes	No	No	No	No	No	C3	Non-immune	No
MEL-IPI_Pat175-TP-NB-SM-7A15L-SM-5VWIZ	Yes	No	No	No	Yes	No	No	No	No	Yes	C3	Non-immune	No
MEL-IPI_Pat18-TP-NT-SM-4DK1E-SM-53U5D	No	No	No	Yes	Yes	No	No	No	Yes	No	C3	Non-immune	No
MEL-IPI_Pat24-TP-NT-SM-4DK1K-SM-53U5J	No	No	No	No	Yes	No	No	No	Yes	No	C3	Non-immune	No
MEL-IPI_Pat27-TP-NB-SM-4DK1N-SM-4NFUT	No	No	No	No	Yes	No	No	No	Yes	Yes	C3	Non-immune	No
MEL-IPI_Pat43-TP-NB-SM-4DK24-SM-4NFVA	No	No	No	No	No	No	No	Yes	No	Yes	C3	Non-immune	No
MEL-IPI_Pat56-TP-NB-SM-4DK2H-SM-4NFVN	No	No	No	No	Yes	No	No	No	No	No	C3	Non-immune	No
MEL-IPI_Pat61-TP-NB-SM-4DK2M-SM-4NFVS	No	No	No	No	Yes	No	No	No	No	No	C3	Non-immune	No
MEL-IPI_Pat67-TP-NB-SM-4DK2S-SM-4NFVY	No	No	No	No	Yes	No	No	No	No	No	C3	Non-immune	No
MEL-IPI_Pat80-TP-NT-SM-4DK36-SM-53U53	No	No	No	Yes	No	No	Yes	No	No	No	C3	Non-immune	No
MEL-IPI_Pat81-TP-NB-SM-4DK37-SM-4NFWD	No	Yes	No	Yes	Yes	No	No	No	No	No	C3	Non-immune	No
MEL-IPI_Pat87-TP-NT-SM-4DK3D-SM-53U5A	No	No	No	Yes	Yes	No	No	No	No	No	C3	Non-immune	No
MEL-IPI_Pat98-TP-NT-SM-4CU6L-SM-53U4K	No	No	No	Yes	Yes	No	No	No	Yes	No	C3	Non-immune	No
MEL-IPI_Pat99-TP-NT-SM-4CU6M-SM-53U4L	No	No	No	Yes	Yes	No	No	No	Yes	No	C3	Non-immune	No
NR1867_T_N	No	No	No	Yes	Yes	No	No	No	No	No	C3	Non-immune	No
NR9705_T_N	No	Yes	No	No	Yes	No	No	No	No	No	C3	Non-immune	No
Patient1	No	No	No	No	Yes	No	No	No	No	No	C3	Non-immune	No
Patient10	No	No	No	No	Yes	No	No	No	No	No	C3	Non-immune	No
Patient104	No	No	No	No	Yes	No	No	No	No	No	C3	Non-immune	No
Patient108	No	No	No	No	Yes	No	No	No	No	No	C3	Non-immune	No
Patient11	No	No	No	No	Yes	Yes	No	No	No	No	C3	Non-immune	No
Patient117	No	No	No	No	Yes	No	No	No	No	No	C3	Non-immune	No
Patient119	No	No	No	Yes	Yes	Yes	No	No	No	No	C3	Non-immune	No
Patient125	No	No	No	No	Yes	Yes	No	No	No	No	C3	Non-immune	No
Patient14	No	No	No	No	Yes	Yes	No	No	No	No	C3	Non-immune	No
Patient142	No	No	No	No	Yes	Yes	No	No	No	No	C3	Non-immune	No
Patient150	No	No	No	No	Yes	No	No	No	Yes	Yes	C3	Non-immune	No
Patient159	No	No	No	No	Yes	No	Yes	No	No	No	C3	Non-immune	No
Patient166	No	No	No	No	Yes	No	No	No	No	No	C3	Non-immune	No
Patient167	No	Yes	No	No	Yes	No	No	No	No	No	C3	Non-immune	No
Patient170	No	No	No	No	Yes	No	No	No	No	No	C3	Non-immune	No
Patient173	No	No	No	No	Yes	No	No	No	No	No	C3	Non-immune	No
Patient189	No	No	No	No	Yes	No	No	No	No	No	C3	Non-immune	No
Patient197	No	No	No	Yes	Yes	No	No	No	No	No	C3	Non-immune	No
Patient201	No	No	No	No	Yes	No	No	No	No	No	C3	Non-immune	No
Patient203	No	No	No	No	Yes	No	No	No	No	No	C3	Non-immune	No
Patient21	No	No	No	Yes	Yes	No	No	No	No	No	C3	Non-immune	No
Patient22	No	No	No	No	Yes	No	No	No	No	No	C3	Non-immune	No
Patient31	No	No	No	Yes	Yes	No	No	No	No	Yes	C3	Non-immune	No
Patient33	No	No	No	No	Yes	No	Yes	No	No	No	C3	Non-immune	No
Patient34	No	No	No	No	Yes	No	No	No	No	No	C3	Non-immune	No
Patient37	No	No	No	No	Yes	No	No	No	No	No	C3	Non-immune	No
Patient39	No	No	No	No	Yes	No	No	No	No	No	C3	Non-immune	No
Patient43	No	No	No	No	Yes	No	No	No	No	No	C3	Non-immune	No
Patient44	No	No	No	No	Yes	No	No	No	No	No	C3	Non-immune	No
Patient48	No	No	No	No	Yes	No	No	No	No	No	C3	Non-immune	No
Patient56	No	No	No	No	Yes	No	Yes	No	No	No	C3	Non-immune	No
Patient63	No	No	No	No	Yes	No	No	No	No	No	C3	Non-immune	No
Patient67	No	No	No	No	Yes	No	No	No	No	Yes	C3	Non-immune	No
Patient7	No	No	No	Yes	Yes	No	No	No	No	No	C3	Non-immune	No
Patient73	No	No	No	No	Yes	No	No	No	No	Yes	C3	Non-immune	No
Patient78	No	No	No	No	Yes	No	No	No	No	No	C3	Non-immune	No
Patient80	No	No	No	No	Yes	No	No	No	No	No	C3	Non-immune	No
Patient84	No	No	No	No	Yes	No	No	No	No	No	C3	Non-immune	No
Patient87	No	No	No	No	Yes	No	No	No	No	Yes	C3	Non-immune	No
Patient88	No	No	No	No	Yes	Yes	No	No	No	No	C3	Non-immune	No
pt03803	No	No	No	No	No	No	No	No	Yes	Yes	C3	Non-immune	No
pt106	No	No	No	Yes	Yes	No	No	No	No	Yes	C3	Non-immune	No
pt110	No	No	No	No	No	No	No	Yes	Yes	No	C3	Non-immune	No
pt115	Yes	No	No	No	Yes	No	No	No	No	Yes	C3	Non-immune	No
pt119	No	No	No	No	Yes	No	No	No	Yes	No	C3	Non-immune	No
pt130	No	No	No	No	Yes	No	No	No	No	Yes	C3	Non-immune	No
pt134	No	No	No	No	Yes	No	No	No	No	No	C3	Non-immune	No
pt144	No	No	No	Yes	Yes	No	No	No	No	No	C3	Non-immune	No
pt145	No	No	No	No	Yes	No	No	No	Yes	No	C3	Non-immune	No
pt147	No	No	No	No	Yes	No	No	No	No	No	C3	Non-immune	No
pt148	No	No	No	No	No	No	Yes	No	Yes	No	C3	Non-immune	No
pt149	No	No	No	Yes	Yes	No	No	No	No	No	C3	Non-immune	No
pt153	No	No	No	No	Yes	No	No	No	No	No	C3	Non-immune	No
pt156	No	No	No	No	Yes	No	No	No	Yes	No	C3	Non-immune	No
pt159	No	No	No	No	Yes	No	No	No	No	No	C3	Non-immune	No
pt160	No	No	No	No	Yes	No	No	Yes	No	No	C3	Non-immune	No
pt1650	No	No	No	No	Yes	No	No	No	No	No	C3	Non-immune	No
pt166	No	No	No	No	Yes	No	Yes	No	No	No	C3	Non-immune	No
pt169	No	No	No	No	Yes	No	No	No	No	Yes	C3	Non-immune	No
pt16C	No	No	No	No	Yes	No	Yes	Yes	No	No	C3	Non-immune	No
pt16D	No	No	No	No	Yes	No	Yes	Yes	Yes	No	C3	Non-immune	No
pt172	No	No	No	No	No	No	No	Yes	No	Yes	C3	Non-immune	No
pt181	No	No	No	No	Yes	No	No	No	No	No	C3	Non-immune	No
pt1867	No	No	No	Yes	Yes	No	No	No	No	No	C3	Non-immune	No
pt18A	No	No	No	Yes	Yes	No	No	No	No	No	C3	Non-immune	No
pt18C	No	No	No	Yes	Yes	No	No	No	No	No	C3	Non-immune	No
pt190	No	No	No	No	Yes	No	No	No	No	Yes	C3	Non-immune	No
pt199	No	No	No	No	No	No	Yes	No	No	No	C3	Non-immune	No
pt200	No	Yes	No	No	Yes	No	No	No	No	No	C3	Non-immune	No
pt2051	No	No	No	No	Yes	No	No	Yes	No	No	C3	Non-immune	No
pt207	No	No	No	Yes	Yes	No	No	No	No	No	C3	Non-immune	No
pt208	No	No	No	Yes	Yes	No	No	No	No	No	C3	Non-immune	No
pt213	No	No	No	No	Yes	No	No	No	No	No	C3	Non-immune	No
pt218	No	No	No	Yes	Yes	No	No	No	No	No	C3	Non-immune	No
pt225	No	No	No	No	Yes	No	No	No	No	No	C3	Non-immune	No
pt22A	No	No	No	No	Yes	No	No	No	No	No	C3	Non-immune	No
pt22B	No	No	No	No	Yes	No	Yes	No	No	No	C3	Non-immune	No
pt236	No	No	No	No	Yes	No	No	No	No	No	C3	Non-immune	No
pt238	No	No	No	No	Yes	No	No	No	No	No	C3	Non-immune	No
pt23A	No	No	No	No	Yes	No	No	No	No	No	C3	Non-immune	No
pt245	No	No	No	Yes	Yes	No	No	No	No	No	C3	Non-immune	No
Pt25	No	No	No	No	Yes	No	No	No	No	Yes	C3	Non-immune	No
pt261	No	No	No	No	Yes	No	No	No	No	No	C3	Non-immune	No
pt275	No	No	No	No	Yes	No	No	No	No	No	C3	Non-immune	No
pt279	No	No	No	No	Yes	No	No	No	No	No	C3	Non-immune	No
pt281	No	No	No	No	Yes	No	No	No	No	No	C3	Non-immune	No
pt285	No	No	No	No	Yes	No	No	No	No	No	C3	Non-immune	No
Pt29	No	No	No	No	Yes	No	No	No	No	No	C3	Non-immune	No
pt290	No	No	No	No	Yes	No	No	No	No	No	C3	Non-immune	No
pt292	No	No	No	No	Yes	No	No	No	No	No	C3	Non-immune	No
pt301	No	No	No	No	Yes	No	Yes	No	No	No	C3	Non-immune	No
pt306	No	No	No	No	Yes	No	No	No	Yes	No	C3	Non-immune	No
pt308	No	No	No	No	Yes	No	No	No	No	No	C3	Non-immune	No
pt309	No	No	No	No	Yes	No	No	No	No	No	C3	Non-immune	No
pt311	No	No	No	No	Yes	No	No	No	No	No	C3	Non-immune	No
pt312	No	No	No	No	Yes	No	No	No	No	Yes	C3	Non-immune	No
pt3156	No	No	No	No	Yes	No	No	No	No	No	C3	Non-immune	No
pt316	No	No	No	No	Yes	No	No	No	No	No	C3	Non-immune	No
pt32A	No	No	No	No	Yes	No	No	No	Yes	No	C3	Non-immune	No
Pt34	No	No	No	Yes	Yes	No	No	No	No	No	C3	Non-immune	No
pt37B	No	Yes	No	No	Yes	No	No	No	No	No	C3	Non-immune	No
pt3D2	No	No	No	Yes	Yes	No	No	No	No	Yes	C3	Non-immune	No
pt41A	No	No	No	No	Yes	No	No	No	No	No	C3	Non-immune	No
pt45C	No	No	No	No	Yes	No	No	No	No	No	C3	Non-immune	No
pt4880	No	No	No	No	Yes	No	No	No	No	Yes	C3	Non-immune	No
pt4941	No	No	No	No	Yes	No	No	No	No	No	C3	Non-immune	No
pt4D	No	No	No	No	No	No	No	No	No	Yes	C3	Non-immune	No
pt5118	No	No	No	No	Yes	No	No	No	No	No	C3	Non-immune	No
pt5784	No	No	No	No	Yes	No	Yes	No	No	No	C3	Non-immune	No
pt6689	No	No	No	No	Yes	No	No	No	No	No	C3	Non-immune	No
pt6842	No	No	No	No	No	No	No	Yes	No	No	C3	Non-immune	No
pt7A	No	No	No	No	Yes	No	No	No	Yes	No	C3	Non-immune	No
pt7D	No	No	No	No	Yes	No	Yes	No	No	No	C3	Non-immune	No
pt9705	No	Yes	No	No	Yes	No	No	No	No	No	C3	Non-immune	No
pt9A	No	No	No	No	Yes	No	No	No	No	No	C3	Non-immune	No
pt9C	No	No	No	No	Yes	No	No	No	No	No	C3	Non-immune	No
pt9D	No	No	No	No	No	No	No	No	Yes	No	C3	Non-immune	No
SD2051_T_N	No	No	No	No	No	No	No	Yes	No	No	C3	Non-immune	No
SD5118_T_N	No	No	No	No	Yes	No	No	No	No	No	C3	Non-immune	No
CR1509_T_N	No	Yes	No	No	No	No	No	No	No	Yes	C2	Non-immune	No
CR22640_T_N	No	Yes	No	No	No	No	No	No	No	Yes	C2	Non-immune	No
CR6161_T_N	No	No	No	Yes	No	No	No	No	No	Yes	C2	Non-immune	No
DFCI_MM_2-TP-NB-SM-BZRJA-SM-BZRJD	No	Yes	No	Yes	No	No	No	No	No	Yes	C2	Non-immune	No
LSD3484_T_N	No	Yes	No	No	No	No	No	No	No	Yes	C2	Non-immune	No
LSD4744_T_N	No	Yes	No	Yes	No	No	No	No	No	Yes	C2	Non-immune	No
LSD6819_T_N	No	No	No	No	No	No	No	No	No	Yes	C2	Non-immune	No
MEL-650366-TP-NB-SM-CN221-SM-CJP7U	No	No	No	No	No	No	No	No	No	Yes	C2	Non-immune	No
MEL-682321-TP-NB-SM-CN21G-SM-CJP7S	No	Yes	No	No	No	No	No	No	No	Yes	C2	Non-immune	No
MEL-IPI_Pat08-TP-NB-SM-4DK14-SM-4NFUA	No	No	No	No	No	No	No	No	No	Yes	C2	Non-immune	No
MEL-IPI_Pat100-TP-NT-SM-53U2D-SM-53U4M	No	No	No	Yes	No	No	No	No	No	Yes	C2	Non-immune	No
MEL-IPI_Pat113-TP-NT-SM-53U2Q-SM-4MGPR	No	No	No	No	No	No	No	No	No	Yes	C2	Non-immune	No
MEL-IPI_Pat117-TP-NT-SM-5X2QU-SM-5X2RC	No	No	No	No	No	No	No	No	No	Yes	C2	Non-immune	No
MEL-IPI_Pat12-TP-NB-SM-7459O-SM-4NFUE	No	No	No	No	No	No	No	No	No	Yes	C2	Non-immune	No
MEL-IPI_Pat124-TP-NB-SM-7459L-SM-5VWHM	No	Yes	No	Yes	No	No	No	No	No	Yes	C2	Non-immune	No
MEL-IPI_Pat139-TP-NB-SM-5VWJH-SM-5VWHY	No	Yes	Yes	Yes	No	No	No	No	No	Yes	C2	Non-immune	No
MEL-IPI_Pat140-TP-NB-SM-5VWJI-SM-5VWHZ	No	Yes	No	Yes	No	No	No	No	No	Yes	C2	Non-immune	No
MEL-IPI_Pat148-TP-NB-SM-5VWJQ-SM-5VWI8	No	No	No	No	No	No	No	No	No	Yes	C2	Non-immune	No
MEL-IPI_Pat159-TP-NB-SM-5VWK2-SM-5VWIJ	No	No	No	No	No	No	No	No	No	Yes	C2	Non-immune	No
MEL-IPI_Pat16-TP-NT-SM-53U3E-SM-53U5B	No	Yes	No	No	Yes	No	No	No	No	Yes	C2	Non-immune	No
MEL-IPI_Pat17-TP-NB-SM-4DK1D-SM-4NFUJ	No	No	No	No	No	No	No	No	No	Yes	C2	Non-immune	No
MEL-IPI_Pat170-TP-NB-SM-5VOAZ-SM-5VWIU	No	No	No	Yes	No	No	No	No	No	Yes	C2	Non-immune	No
MEL-IPI_Pat174-TP-NB-SM-5VOB4-SM-5VWIY	No	No	Yes	Yes	No	No	No	No	No	Yes	C2	Non-immune	No
MEL-IPI_Pat21-TP-NT-SM-4DK1H-SM-53U5G	No	Yes	No	No	No	No	No	No	No	Yes	C2	Non-immune	No
MEL-IPI_Pat45-TP-NT-SM-4DK26-SM-53U5R	No	No	No	No	No	No	No	No	No	Yes	C2	Non-immune	No
MEL-IPI_Pat50-TP-NT-SM-53U69-SM-53U5X	No	No	No	No	No	No	No	No	No	Yes	C2	Non-immune	No
MEL-IPI_Pat52-TP-NT-SM-4DK2D-SM-53U5Z	No	No	No	Yes	No	No	No	No	No	Yes	C2	Non-immune	No
MEL-IPI_Pat59-TP-NB-SM-4DK2K-SM-4NFVQ	No	No	No	No	No	No	No	No	No	Yes	C2	Non-immune	No
MEL-IPI_Pat60-TP-NB-SM-4DK2L-SM-4NFVR	No	No	No	No	No	No	No	No	No	Yes	C2	Non-immune	No
MEL-IPI_Pat64-TP-NB-SM-4DK2P-SM-4NFVV	No	No	No	Yes	No	No	No	No	No	Yes	C2	Non-immune	No
MEL-IPI_Pat66-TP-NB-SM-4DK2R-SM-4NFVX	No	No	No	No	No	No	No	No	No	Yes	C2	Non-immune	No
MEL-IPI_Pat71-TP-NB-SM-4DK2W-SM-4NFW3	No	No	No	Yes	No	No	No	No	No	Yes	C2	Non-immune	No
MEL-IPI_Pat74-TP-NB-SM-4DK2Z-SM-4NFW6	No	No	No	Yes	No	No	No	No	No	Yes	C2	Non-immune	No
MEL-IPI_Pat77-TP-NT-SM-4DK33-SM-53U63	No	No	No	Yes	No	No	No	No	No	Yes	C2	Non-immune	No
MEL-IPI_Pat79-TP-NB-SM-53U2S-SM-4NFWB	No	Yes	No	Yes	No	No	No	No	No	Yes	C2	Non-immune	No
MEL-IPI_Pat85-TP-NB-SM-53U2Y-SM-4NFWH	No	No	No	No	No	No	No	No	No	Yes	C2	Non-immune	No
MEL-IPI_Pat90-TP-NB-SM-4DK3G-SM-4NFWM	No	No	No	No	No	No	No	No	No	Yes	C2	Non-immune	No
NR2137_T_N	No	No	No	No	No	No	No	No	No	Yes	C2	Non-immune	No
NR3549_T_N	No	Yes	No	Yes	No	No	No	No	No	Yes	C2	Non-immune	No
NR4045_T_N	No	No	No	No	No	No	No	No	No	Yes	C2	Non-immune	No
NR4083_T_N	No	No	No	Yes	No	No	No	No	No	Yes	C2	Non-immune	No
NR4810_T_N	No	Yes	No	No	No	No	No	No	No	Yes	C2	Non-immune	No
NR8815_T_N	No	No	No	No	No	No	No	No	No	Yes	C2	Non-immune	No
NR9449_T_N	No	No	No	Yes	No	No	No	No	No	Yes	C2	Non-immune	No
NR9521_T_N	No	Yes	No	Yes	No	No	No	No	No	Yes	C2	Non-immune	No
PR12117_T_N	No	Yes	No	No	No	No	No	No	No	Yes	C2	Non-immune	No
PR4035_T_N	No	Yes	No	No	No	No	No	No	No	Yes	C2	Non-immune	No
PR4091_T_N	No	No	No	No	No	No	No	No	No	Yes	C2	Non-immune	No
pt0095	No	No	No	No	No	No	No	No	No	Yes	C2	Non-immune	No
pt0167	No	No	No	No	No	No	No	No	No	Yes	C2	Non-immune	No
pt0244	No	No	No	No	No	No	No	No	No	Yes	C2	Non-immune	No
pt04885	No	Yes	Yes	No	No	No	No	No	No	Yes	C2	Non-immune	No
pt102	No	No	No	No	No	No	No	No	No	Yes	C2	Non-immune	No
pt104	No	No	No	No	No	No	No	No	No	Yes	C2	Non-immune	No
pt109	No	No	No	No	No	No	No	No	No	Yes	C2	Non-immune	No
pt111	No	No	No	No	No	No	No	No	No	Yes	C2	Non-immune	No
pt1120	No	Yes	No	Yes	No	No	No	No	No	Yes	C2	Non-immune	No
pt11217	No	Yes	No	No	No	No	No	No	No	Yes	C2	Non-immune	No
pt113	Yes	Yes	No	No	Yes	No	No	No	No	Yes	C2	Non-immune	No
pt114	No	No	No	No	No	No	No	No	No	Yes	C2	Non-immune	No
pt116	No	No	No	No	No	No	No	No	No	Yes	C2	Non-immune	No
pt117	No	Yes	No	No	No	No	No	No	No	Yes	C2	Non-immune	No
pt121	No	Yes	No	Yes	No	No	No	No	No	Yes	C2	Non-immune	No
Pt13	No	No	No	No	No	No	No	No	No	Yes	C2	Non-immune	No
pt133	No	Yes	Yes	Yes	No	No	No	No	No	Yes	C2	Non-immune	No
pt135	No	Yes	No	Yes	No	No	No	No	No	Yes	C2	Non-immune	No
Pt14	No	No	No	No	No	No	No	No	No	Yes	C2	Non-immune	No
pt143	No	Yes	No	No	Yes	No	No	No	No	Yes	C2	Non-immune	No
Pt15	No	Yes	No	Yes	No	No	No	No	No	Yes	C2	Non-immune	No
pt1509	No	Yes	No	No	No	No	No	No	No	Yes	C2	Non-immune	No
pt151	No	No	No	No	No	No	No	No	No	Yes	C2	Non-immune	No
pt152	No	No	No	Yes	No	No	No	No	No	Yes	C2	Non-immune	No
pt154	No	No	Yes	Yes	No	No	No	No	No	Yes	C2	Non-immune	No
pt157	No	No	No	Yes	No	No	No	No	No	Yes	C2	Non-immune	No
pt158	No	Yes	No	No	No	No	No	No	No	Yes	C2	Non-immune	No
Pt16	No	No	No	No	No	No	No	No	No	Yes	C2	Non-immune	No
pt165	No	No	No	No	No	No	No	No	No	Yes	C2	Non-immune	No
pt174	No	No	No	No	No	No	No	No	No	Yes	C2	Non-immune	No
pt178	No	No	No	No	No	No	No	No	No	Yes	C2	Non-immune	No
Pt18	No	No	No	No	No	No	No	No	No	Yes	C2	Non-immune	No
pt184	No	No	No	No	No	No	No	No	No	Yes	C2	Non-immune	No
pt185	No	No	No	No	No	No	No	No	No	Yes	C2	Non-immune	No
pt187	No	No	No	No	No	No	No	No	No	Yes	C2	Non-immune	No
pt188	No	No	No	Yes	No	No	No	No	No	Yes	C2	Non-immune	No
pt189	No	No	No	No	No	No	No	No	No	Yes	C2	Non-immune	No
Pt19	No	No	No	Yes	No	No	No	No	No	Yes	C2	Non-immune	No
pt191	No	No	No	No	No	No	No	No	No	Yes	C2	Non-immune	No
pt192	No	No	No	Yes	No	No	No	No	No	Yes	C2	Non-immune	No
pt194	No	No	No	Yes	No	No	No	No	No	Yes	C2	Non-immune	No
pt195	No	No	No	No	No	No	No	No	No	Yes	C2	Non-immune	No
pt196	No	No	No	No	No	No	No	No	No	Yes	C2	Non-immune	No
pt198	No	Yes	No	Yes	No	No	No	No	No	Yes	C2	Non-immune	No
Pt20	No	No	No	Yes	No	No	No	No	No	Yes	C2	Non-immune	No
pt206	No	No	No	No	No	No	No	No	No	Yes	C2	Non-immune	No
Pt21	No	No	No	No	No	No	No	No	No	Yes	C2	Non-immune	No
pt211	No	No	No	Yes	No	No	No	No	No	Yes	C2	Non-immune	No
pt2137	No	No	No	No	No	No	No	No	No	Yes	C2	Non-immune	No
pt215	No	Yes	No	No	No	No	No	No	No	Yes	C2	Non-immune	No
pt217	No	No	No	No	No	No	No	No	No	Yes	C2	Non-immune	No
pt219	No	No	No	No	No	No	No	No	No	Yes	C2	Non-immune	No
pt21C	No	No	No	Yes	No	No	No	No	No	Yes	C2	Non-immune	No
Pt22	No	No	No	No	No	No	No	No	No	Yes	C2	Non-immune	No
pt221	No	Yes	No	No	No	No	No	No	No	Yes	C2	Non-immune	No
pt22640	No	No	No	No	No	No	No	No	No	Yes	C2	Non-immune	No
Pt23	No	Yes	No	No	No	No	No	No	No	Yes	C2	Non-immune	No
pt231	No	Yes	No	No	No	No	No	No	No	Yes	C2	Non-immune	No
pt239	No	Yes	No	No	No	No	No	No	No	Yes	C2	Non-immune	No
Pt24	No	Yes	No	Yes	No	No	No	No	No	Yes	C2	Non-immune	No
pt2472	No	No	No	No	No	No	No	No	No	Yes	C2	Non-immune	No
pt254	No	No	No	No	No	No	No	No	No	Yes	C2	Non-immune	No
pt255	No	No	No	No	No	No	No	No	No	Yes	C2	Non-immune	No
pt256	No	No	No	No	No	No	No	No	No	Yes	C2	Non-immune	No
pt259	No	No	No	No	No	No	No	No	No	Yes	C2	Non-immune	No
pt266	No	No	No	No	No	No	No	No	No	Yes	C2	Non-immune	No
pt268	No	Yes	No	Yes	No	No	No	No	No	Yes	C2	Non-immune	No
pt26E	No	No	No	No	No	No	No	No	No	Yes	C2	Non-immune	No
pt276	No	Yes	No	No	No	No	No	No	No	Yes	C2	Non-immune	No
pt278	No	No	No	No	No	No	No	No	No	Yes	C2	Non-immune	No
pt284	No	No	No	Yes	No	No	No	No	No	Yes	C2	Non-immune	No
pt295	No	Yes	No	Yes	No	No	No	No	No	Yes	C2	Non-immune	No
pt297	No	No	No	No	No	No	No	No	No	Yes	C2	Non-immune	No
Pt30	No	No	No	Yes	No	No	No	No	No	Yes	C2	Non-immune	No
pt300	No	Yes	No	Yes	No	No	No	No	No	Yes	C2	Non-immune	No
Pt31	No	No	No	No	No	No	No	No	No	Yes	C2	Non-immune	No
pt314	No	No	No	No	No	No	No	No	No	Yes	C2	Non-immune	No
Pt32	No	Yes	No	No	No	No	No	No	No	Yes	C2	Non-immune	No
pt33A	No	No	No	Yes	No	No	No	No	No	Yes	C2	Non-immune	No
pt33C	No	No	No	Yes	No	No	No	No	No	Yes	C2	Non-immune	No
pt3484	No	Yes	No	No	No	No	No	No	No	Yes	C2	Non-immune	No
pt3549	No	Yes	No	Yes	No	No	No	No	No	Yes	C2	Non-immune	No
Pt36	No	No	No	No	No	No	No	No	No	Yes	C2	Non-immune	No
Pt4	No	Yes	No	No	No	No	No	No	No	Yes	C2	Non-immune	No
pt40	No	No	No	No	No	No	No	No	No	Yes	C2	Non-immune	No
pt4035	No	Yes	No	No	No	No	No	No	No	Yes	C2	Non-immune	No
pt4045	No	No	No	No	No	No	No	No	No	Yes	C2	Non-immune	No
pt4083	No	No	No	Yes	No	No	No	No	No	Yes	C2	Non-immune	No
pt4091	No	No	No	No	No	No	No	No	No	Yes	C2	Non-immune	No
pt45E	No	Yes	No	No	No	No	No	No	No	Yes	C2	Non-immune	No
pt4744	No	Yes	No	Yes	No	No	No	No	No	Yes	C2	Non-immune	No
pt4810	No	Yes	No	No	No	No	No	No	No	Yes	C2	Non-immune	No
pt49E	No	Yes	No	No	No	No	No	No	No	Yes	C2	Non-immune	No
pt50A	Yes	Yes	No	No	Yes	No	Yes	No	No	Yes	C2	Non-immune	No
pt50C	Yes	Yes	No	No	Yes	No	Yes	No	No	Yes	C2	Non-immune	No
Pt6	No	No	No	No	No	No	No	No	No	Yes	C2	Non-immune	No
pt6126	No	Yes	No	Yes	No	No	No	No	No	Yes	C2	Non-immune	No
pt6161	No	No	No	Yes	No	No	No	No	No	Yes	C2	Non-immune	No
pt6494	No	Yes	No	No	No	No	No	No	No	Yes	C2	Non-immune	No
pt6819	No	No	No	No	No	No	No	No	No	Yes	C2	Non-immune	No
Pt7	No	Yes	No	No	No	No	No	No	No	Yes	C2	Non-immune	No
pt7357	No	Yes	No	No	No	No	No	No	No	Yes	C2	Non-immune	No
pt8815	No	No	No	No	No	No	No	No	No	Yes	C2	Non-immune	No
Pt9	No	Yes	No	No	No	No	No	No	No	Yes	C2	Non-immune	No
pt9298	No	No	No	No	No	No	No	No	No	Yes	C2	Non-immune	No
pt9449	No	No	No	Yes	No	No	No	No	No	Yes	C2	Non-immune	No
pt9521	No	Yes	No	Yes	No	No	No	No	No	Yes	C2	Non-immune	No
SD6494_T_N	No	Yes	No	No	No	No	No	No	No	Yes	C2	Non-immune	No
SD7357_T_N	No	Yes	No	No	No	No	No	No	No	Yes	C2	Non-immune	No
CR0095_T_N	No	No	No	No	No	No	No	No	No	Yes	C1	Non-immune	No
CR3665_T_N	No	No	No	Yes	No	No	No	No	No	Yes	C1	Non-immune	No
MEL-582186-TP-NB-SM-CN21Q-SM-CJP7T	No	No	No	No	No	No	No	No	No	Yes	C1	Non-immune	No
MEL-587761-TP-NB-SM-CN1ZV-SM-CJP7Q	No	Yes	No	No	No	No	No	No	No	Yes	C1	Non-immune	No
MEL-IPI_Pat02-TP-NB-SM-4DJZX-SM-4NFU4	No	No	No	No	No	No	No	No	No	Yes	C1	Non-immune	No
MEL-IPI_Pat04-TP-NB-SM-4DJZZ-SM-4NFU6	No	No	No	Yes	Yes	No	No	Yes	No	Yes	C1	Non-immune	No
MEL-IPI_Pat06-TP-NB-SM-4DK12-SM-4NFU8	No	No	No	No	No	No	No	No	No	Yes	C1	Non-immune	No
MEL-IPI_Pat07-TP-NB-SM-4DK13-SM-4NFU9	No	No	No	No	Yes	No	No	No	No	Yes	C1	Non-immune	No
MEL-IPI_Pat104-TP-NT-SM-4CU6R-SM-53U4Q	No	No	No	No	No	No	No	No	Yes	Yes	C1	Non-immune	No
MEL-IPI_Pat105-TP-NT-SM-4CU6S-SM-53U4R	No	No	No	No	No	No	No	No	No	Yes	C1	Non-immune	No
MEL-IPI_Pat111-TP-NT-SM-4CU6Y-SM-4MGPP	Yes	Yes	No	No	Yes	No	No	No	No	Yes	C1	Non-immune	No
MEL-IPI_Pat118-TP-NT-SM-5X2QV-SM-5X2RD	No	Yes	No	No	No	No	No	No	No	Yes	C1	Non-immune	No
MEL-IPI_Pat119-TP-NT-SM-7459N-SM-7459Q	No	No	No	Yes	Yes	No	No	No	No	Yes	C1	Non-immune	No
MEL-IPI_Pat127-TP-NB-SM-5X2R5-SM-5VWHP	No	No	No	No	No	No	No	No	No	Yes	C1	Non-immune	No
MEL-IPI_Pat128-TP-NB-SM-5X2R6-SM-5VWHQ	No	No	No	No	Yes	No	No	No	No	Yes	C1	Non-immune	No
MEL-IPI_Pat129-TP-NT-SM-5X2R7-SM-5X2RI	No	No	No	No	No	No	No	No	No	Yes	C1	Non-immune	No
MEL-IPI_Pat13-TP-NB-SM-4DK19-SM-4NFUF	No	No	No	Yes	No	No	No	No	No	Yes	C1	Non-immune	No
MEL-IPI_Pat135-TP-NB-SM-7A152-SM-5VWHU	No	No	No	No	No	No	No	No	No	Yes	C1	Non-immune	No
MEL-IPI_Pat143-TP-NB-SM-7A156-SM-5VWI3	No	No	No	Yes	Yes	No	No	No	No	Yes	C1	Non-immune	No
MEL-IPI_Pat144-TP-NB-SM-7A157-SM-5VWI4	No	No	No	Yes	No	No	No	No	No	Yes	C1	Non-immune	No
MEL-IPI_Pat15-TP-NB-SM-4DK1B-SM-4NFUH	No	No	No	No	No	No	No	No	No	Yes	C1	Non-immune	No
MEL-IPI_Pat157-TP-NB-SM-7A15B-SM-5VWIH	No	No	No	No	No	No	No	No	No	Yes	C1	Non-immune	No
MEL-IPI_Pat163-TP-NB-SM-5VWK6-SM-5VWIN	No	No	No	No	No	No	Yes	No	No	Yes	C1	Non-immune	No
MEL-IPI_Pat168-TP-NB-SM-5VOAX-SM-5VWIS	Yes	No	No	No	Yes	No	No	No	No	Yes	C1	Non-immune	No
MEL-IPI_Pat39-TP-NB-SM-4DK1Z-SM-4NFV6	No	No	No	No	No	No	No	No	No	Yes	C1	Non-immune	No
MEL-IPI_Pat47-TP-NT-SM-4DK28-SM-53U5U	No	No	No	Yes	No	No	No	No	No	Yes	C1	Non-immune	No
MEL-IPI_Pat55-TP-NB-SM-4DK2G-SM-4NFVM	No	No	No	No	No	No	No	No	No	Yes	C1	Non-immune	No
MEL-IPI_Pat57-TP-NB-SM-4DK2I-SM-4NFVO	No	No	No	No	Yes	No	No	No	No	Yes	C1	Non-immune	No
MEL-IPI_Pat62-TP-NB-SM-4DK2N-SM-4NFVT	No	Yes	No	No	No	No	Yes	No	No	Yes	C1	Non-immune	No
MEL-IPI_Pat73-TP-NB-SM-4DK2Y-SM-4NFW5	No	No	No	No	No	No	No	No	No	Yes	C1	Non-immune	No
MEL-IPI_Pat76-TP-NB-SM-4DK32-SM-4NFW8	No	No	No	No	No	No	No	No	No	Yes	C1	Non-immune	No
MEL-IPI_Pat82-TP-NT-SM-4DK38-SM-53U55	No	No	No	Yes	No	No	No	No	No	Yes	C1	Non-immune	No
MEL-IPI_Pat83-TP-NT-SM-53U2W-SM-53U56	No	No	No	No	No	No	No	No	No	Yes	C1	Non-immune	No
MEL-IPI_Pat86-TP-NT-SM-4DK3C-SM-53U59	No	No	No	Yes	No	No	No	No	No	Yes	C1	Non-immune	No
NR4018_T_N	No	No	No	No	No	No	No	No	No	Yes	C1	Non-immune	No
NR4949_T_N	No	No	No	Yes	No	No	No	No	No	Yes	C1	Non-immune	No
NR9445_T_N	No	No	No	No	No	No	No	No	No	Yes	C1	Non-immune	No
NR9765_T_N	No	No	No	No	No	No	No	No	No	Yes	C1	Non-immune	No
Patient188	No	No	No	Yes	Yes	No	No	No	No	Yes	C1	Non-immune	No
Patient38	No	No	No	No	Yes	No	No	No	No	Yes	C1	Non-immune	No
PR4046_T_N	No	Yes	No	No	No	No	No	No	No	Yes	C1	Non-immune	No
Pt10	No	No	No	No	No	No	No	No	No	Yes	C1	Non-immune	No
pt101	No	No	No	Yes	Yes	No	No	No	No	Yes	C1	Non-immune	No
pt103	No	No	No	No	Yes	No	No	No	No	Yes	C1	Non-immune	No
pt105	No	No	No	Yes	No	No	No	No	No	Yes	C1	Non-immune	No
pt108	No	No	No	No	No	No	No	No	No	Yes	C1	Non-immune	No
Pt11	No	No	No	No	No	No	No	No	No	Yes	C1	Non-immune	No
pt118	No	No	No	Yes	No	No	No	No	No	Yes	C1	Non-immune	No
Pt12	No	No	No	No	Yes	No	No	No	No	Yes	C1	Non-immune	No
pt123	No	No	No	No	No	No	No	No	No	Yes	C1	Non-immune	No
pt124	No	No	No	No	Yes	No	No	No	No	Yes	C1	Non-immune	No
pt125	No	No	No	No	No	No	No	No	No	Yes	C1	Non-immune	No
pt126	No	No	No	Yes	No	No	No	No	No	Yes	C1	Non-immune	No
pt127	No	No	No	No	No	No	No	No	No	Yes	C1	Non-immune	No
pt128	No	No	No	No	No	No	No	No	No	Yes	C1	Non-immune	No
pt12A	No	No	No	No	No	No	No	No	No	Yes	C1	Non-immune	No
pt131	No	No	No	No	No	No	No	No	No	Yes	C1	Non-immune	No
pt136	No	No	No	Yes	No	No	No	No	No	Yes	C1	Non-immune	No
pt138	No	No	No	No	No	No	No	No	No	Yes	C1	Non-immune	No
pt139	No	No	No	No	No	No	No	No	No	Yes	C1	Non-immune	No
pt141	No	No	No	No	Yes	No	No	No	No	Yes	C1	Non-immune	No
pt142	No	No	No	No	No	No	No	No	No	Yes	C1	Non-immune	No
pt146	No	No	No	No	No	No	Yes	No	No	Yes	C1	Non-immune	No
pt150	No	No	No	No	Yes	No	No	No	No	Yes	C1	Non-immune	No
pt155	Yes	No	No	No	Yes	No	No	No	No	Yes	C1	Non-immune	No
pt15C	No	No	No	No	Yes	No	Yes	No	Yes	Yes	C1	Non-immune	No
pt161	No	No	No	No	Yes	No	No	No	No	Yes	C1	Non-immune	No
pt163	No	No	No	No	No	No	No	No	No	Yes	C1	Non-immune	No
pt167	No	No	No	No	No	No	No	No	No	Yes	C1	Non-immune	No
pt170	No	No	No	No	Yes	No	No	No	No	Yes	C1	Non-immune	No
pt173	No	No	No	No	No	No	No	No	No	Yes	C1	Non-immune	No
pt176	No	No	No	Yes	No	No	No	No	No	Yes	C1	Non-immune	No
pt180	No	No	No	No	No	No	No	No	No	Yes	C1	Non-immune	No
pt182	No	No	No	No	Yes	No	No	No	No	Yes	C1	Non-immune	No
pt186	No	Yes	No	No	No	No	Yes	No	No	Yes	C1	Non-immune	No
pt193	No	No	No	No	No	No	No	No	No	Yes	C1	Non-immune	No
pt197	No	No	No	No	Yes	No	No	No	No	Yes	C1	Non-immune	No
pt19D	No	No	No	No	Yes	No	No	No	No	Yes	C1	Non-immune	No
pt1D	No	No	No	Yes	Yes	No	No	No	No	Yes	C1	Non-immune	No
pt201	No	No	No	No	No	No	No	No	No	Yes	C1	Non-immune	No
pt202	No	No	No	No	No	No	No	No	No	Yes	C1	Non-immune	No
pt204	No	No	No	No	No	No	No	No	No	Yes	C1	Non-immune	No
pt2056	No	No	No	No	No	No	No	No	No	Yes	C1	Non-immune	No
pt212	No	No	No	Yes	No	No	No	No	No	Yes	C1	Non-immune	No
pt216	No	No	No	No	Yes	No	No	No	No	Yes	C1	Non-immune	No
pt226	No	No	No	No	No	No	No	No	No	Yes	C1	Non-immune	No
pt233	No	Yes	No	Yes	No	No	No	No	No	Yes	C1	Non-immune	No
pt234	No	No	No	Yes	No	No	No	No	No	Yes	C1	Non-immune	No
pt235	No	No	No	No	No	No	No	No	No	Yes	C1	Non-immune	No
pt240	No	No	No	No	No	No	No	No	No	Yes	C1	Non-immune	No
pt242	No	No	No	No	No	No	No	No	No	Yes	C1	Non-immune	No
pt246	No	No	No	No	No	No	No	No	No	Yes	C1	Non-immune	No
pt252	No	Yes	No	No	No	No	No	No	No	Yes	C1	Non-immune	No
pt25A	No	No	No	No	No	No	No	No	No	Yes	C1	Non-immune	No
pt25C	No	No	No	No	No	No	No	No	No	Yes	C1	Non-immune	No
pt267	No	No	No	Yes	No	No	No	No	No	Yes	C1	Non-immune	No
pt26C	No	No	No	No	Yes	No	No	No	No	Yes	C1	Non-immune	No
pt274	No	No	No	No	No	No	No	No	No	Yes	C1	Non-immune	No
Pt28	No	No	No	No	No	No	No	No	No	Yes	C1	Non-immune	No
pt280	No	No	No	No	No	No	No	No	No	Yes	C1	Non-immune	No
pt282	No	No	No	No	Yes	No	No	No	No	Yes	C1	Non-immune	No
pt28A	No	Yes	No	Yes	No	No	No	No	No	Yes	C1	Non-immune	No
pt28D	No	Yes	No	Yes	No	No	No	No	No	Yes	C1	Non-immune	No
pt293	No	Yes	No	Yes	Yes	No	No	No	No	Yes	C1	Non-immune	No
pt29C	No	No	No	No	No	No	No	No	No	Yes	C1	Non-immune	No
pt2E	No	No	No	No	No	No	No	No	No	Yes	C1	Non-immune	No
pt3086	No	No	No	No	Yes	No	No	No	No	Yes	C1	Non-immune	No
pt310	No	No	No	Yes	Yes	No	No	No	No	Yes	C1	Non-immune	No
Pt33	No	No	No	Yes	No	No	No	No	No	Yes	C1	Non-immune	No
Pt35	No	Yes	No	No	No	No	No	No	No	Yes	C1	Non-immune	No
pt3665	No	No	No	Yes	No	No	No	No	No	Yes	C1	Non-immune	No
Pt38	No	No	No	No	No	No	No	No	No	Yes	C1	Non-immune	No
pt3C	No	No	No	Yes	No	No	No	No	No	Yes	C1	Non-immune	No
pt3D1	No	No	No	No	No	No	No	No	No	Yes	C1	Non-immune	No
pt4018	No	No	No	No	No	No	No	No	No	Yes	C1	Non-immune	No
pt4046	No	Yes	No	No	No	No	No	No	No	Yes	C1	Non-immune	No
pt41	No	No	No	Yes	No	No	No	No	No	Yes	C1	Non-immune	No
pt42E	No	No	No	No	No	No	No	No	No	Yes	C1	Non-immune	No
pt47D	No	No	No	No	No	No	No	No	No	Yes	C1	Non-immune	No
pt4949	No	No	No	Yes	No	No	No	No	No	Yes	C1	Non-immune	No
pt5038	No	No	No	Yes	No	No	No	No	No	Yes	C1	Non-immune	No
pt53A	No	No	No	Yes	No	No	No	No	No	Yes	C1	Non-immune	No
pt53D	No	No	No	Yes	Yes	No	No	No	No	Yes	C1	Non-immune	No
pt5934	No	No	No	No	No	No	No	No	No	Yes	C1	Non-immune	No
pt5A	No	No	No	No	No	No	No	No	No	Yes	C1	Non-immune	No
pt6336	No	No	No	No	No	No	No	No	No	Yes	C1	Non-immune	No
pt6721	No	No	No	Yes	No	No	No	No	No	Yes	C1	Non-immune	No
pt6B	No	No	No	No	Yes	No	No	No	No	Yes	C1	Non-immune	No
pt7623	No	No	No	No	No	No	No	No	No	Yes	C1	Non-immune	No
pt9341	No	No	No	No	No	No	No	No	No	Yes	C1	Non-immune	No
pt9445	No	No	No	No	No	No	No	No	No	Yes	C1	Non-immune	No
pt9765	No	No	No	No	No	No	No	No	No	Yes	C1	Non-immune	No
pt99	No	No	No	No	No	No	No	No	No	Yes	C1	Non-immune	No
SD2056_T_N	No	No	No	Yes	No	No	No	No	No	Yes	C1	Non-immune	No
SD5038_T_N	No	No	No	Yes	No	No	No	No	No	Yes	C1	Non-immune	No
SD5934_T_N	No	No	No	No	No	No	No	No	No	Yes	C1	Non-immune	No
SD6336_T_N	No	No	No	No	No	No	No	No	No	Yes	C1	Non-immune	No
